# Supplementary material for: cis-Bromido(methyl­amine)­bis­(propane-1,3-di­amine)­cobalt(III) dibromide
Source: Acta Crystallogr Sect E Struct Rep Online. 2013 Jun 12;69(Pt 7):m374–5. doi: 10.1107/S160053681301516X (PMC3772414; doi:10.1107/S160053681301516X)
Supplement: Supplementary file 1 [file e-69-0m374-sup1.cif]

##############################################################################
#                                                                            #
# This CIF contains the data in a paper accepted for publication in          #
# Acta Crystallographica Section E. It conforms to the requirements of       #
# Notes for Authors for Acta Crystallographica Section E, and has been       #
# peer reviewed under the auspices of the IUCr Commission on Journals.       #
#                                                                            #
# Full details of the Crystallographic Information File format               #
# are given in the paper "The Crystallographic Information File (CIF):       #
# a New Standard Archive File for Crystallography" by S. R. Hall, F. H.      #
# Allen and I. D. Brown [Acta Cryst. (1991), A47, 655-685].                  #
#                                                                            #
# The current version of the core CIF dictionary is obtainable from          #
# ftp://ftp.iucr.org/pub/cif_core.dic.                                       #
#                                                                            #
# Software is freely available for graphical display of the structure(s)     #
# in this CIF. For information consult the CIF software page                 #
# http://www.iucr.org/resources/cif/software.                                #
#                                                                            #
# This file may be used for bona fide research purposes within the           #
# scientific community so long as proper attribution is given to the journal # 
# article from which it was obtained.                                        #
#                                                                            #
##############################################################################
data_global
_audit_creation_method     SHELXL-97
_journal_date_recd_electronic     2013-04-13
_journal_date_accepted     2013-06-01
_journal_name_full     'Acta Crystallographica, Section E'
_journal_year     2013
_journal_volume     69
_journal_issue      7
_journal_page_first     m374
_journal_page_last     m375
_journal_paper_category     QM
_journal_paper_doi     10.1107/S160053681301516X
_journal_coeditor_code     RN2115
_publ_contact_author_name     'A. SubbiahPandi'
_publ_contact_author_address
;
  Department of Physics
  Presidency College (Autonomous)
  Chennai- 600 005
  India
;
_publ_contact_author_email     'a_sp59@yahoo.in'
_publ_contact_author_fax     '044 091 2854 4894'
_publ_contact_author_phone     '044 091 24471061'
_publ_section_title
;
<i>cis</i>-Bromido(methylamine)bis(propane-1,3-diamine)cobalt(III) dibromide
;
loop_
    _publ_author_name
    _publ_author_address
    'P. S. Kannan'
;    Department of Physics
     S.M.K. Fomra Institute of Technology
     Thaiyur
     Chennai 603 103
     India
;
    'A. S. Ganeshraja'
;     Department of Chemistry,
      Pondicherry University,
      Pondicherry 605 014,
      India
;
    'K. Anbalagan'
;    Department of Chemistry,
     Pondicherry University,
     Pondicherry 605 014,
     India
;
    'E. Govindan'
;    Department of Physics
     Presidency College (Autonomous)
     Chennai 600 005
     India
;
    'A. SubbiahPandi'
;    Department of Physics
     Presidency College (Autonomous)
     Chennai 600 005
     India
;
_publ_section_synopsis     .
data_I
_audit_creation_method     SHELXL-97
_chemical_name_systematic
;
<i>cis</i>-Bromido(methylamine)bis(propane-1,3-diamine)cobalt(III) dibromide
;
_chemical_name_common     ?
_chemical_formula_moiety     'C7 H25 Br Co N5, 2(Br) '
_chemical_formula_sum     'C7 H25 Br3 Co N5'
_chemical_formula_iupac     '[Co Br (C H5 N) (C3 H10 N2)2]Br2 '
_chemical_formula_weight     477.95
_chemical_melting_point     ?
_symmetry_cell_setting     monoclinic
_symmetry_space_group_name_H-M     'P 21/c'
_symmetry_space_group_name_Hall     'P 2ybc'
loop_
    _symmetry_equiv_pos_as_xyz
    'x, y, z'
    '-x, y+1/2, -z+1/2'
    '-x, -y, -z'
    'x, -y-1/2, z-1/2'
_cell_length_a     13.4418(2)
_cell_length_b     8.30880(10)
_cell_length_c     15.1538(2)
_cell_angle_alpha     90.00
_cell_angle_beta     110.61(2)
_cell_angle_gamma     90.00
_cell_volume     1584.16(4)
_cell_formula_units_Z     4
_cell_measurement_reflns_used     2784
_cell_measurement_theta_min     2.76
_cell_measurement_theta_max     25.00
_cell_measurement_temperature     293(2)
_exptl_crystal_description     'Block'
_exptl_crystal_colour     'pink'
_exptl_crystal_size_max     0.25
_exptl_crystal_size_mid     0.22
_exptl_crystal_size_min     0.19
_exptl_crystal_density_diffrn     2.004
_exptl_crystal_density_meas     ?
_exptl_crystal_density_method     'not measured'
_exptl_crystal_F_000     936
_exptl_absorpt_coefficient_mu     8.637
_exptl_absorpt_correction_type     multi-scan
_exptl_absorpt_process_details
;
(CrysAlis PRO; Oxford Diffraction, 2009)
;
_exptl_absorpt_correction_T_min     0.133
_exptl_absorpt_correction_T_max     0.194
_exptl_special_details     ?
_diffrn_ambient_temperature     293(2)
_diffrn_radiation_type     MoK\a
_diffrn_radiation_wavelength     0.71073
_diffrn_radiation_source     'fine-focus sealed tube'
_diffrn_radiation_monochromator     graphite
_diffrn_measurement_device_type     'Oxford Diffraction Xcalibur Eos'
_diffrn_measurement_method     '\w and \f scans '
_diffrn_detector_area_resol_mean     ?
_diffrn_reflns_number     6000
_diffrn_reflns_av_R_equivalents     0.0421
_diffrn_reflns_av_sigmaI/netI     0.0832
_diffrn_reflns_theta_min     2.76
_diffrn_reflns_theta_max     25.00
_diffrn_reflns_theta_full     25.00
_diffrn_measured_fraction_theta_max     1.000
_diffrn_measured_fraction_theta_full     1.000
_diffrn_reflns_limit_h_min     -15
_diffrn_reflns_limit_h_max     15
_diffrn_reflns_limit_k_min     -9
_diffrn_reflns_limit_k_max     9
_diffrn_reflns_limit_l_min     -18
_diffrn_reflns_limit_l_max     18
_diffrn_standards_number     ?
_diffrn_standards_interval_count     ?
_diffrn_standards_interval_time     ?
_diffrn_standards_decay_%     ?
_refine_special_details
;
 Refinement of F^2^ against ALL reflections.  The weighted R-factor wR and
 goodness of fit S are based on F^2^, conventional R-factors R are based
 on F, with F set to zero for negative F^2^. The threshold expression of
 F^2^ > 2sigma(F^2^) is used only for calculating R-factors(gt) etc. and is
 not relevant to the choice of reflections for refinement.  R-factors based
 on F^2^ are statistically about twice as large as those based on F, and R-
 factors based on ALL data will be even larger.
;
_reflns_number_total     2784
_reflns_number_gt     1701
_reflns_threshold_expression     >2sigma(I)
_refine_ls_structure_factor_coef     Fsqd
_refine_ls_matrix_type     full
_refine_ls_R_factor_all     0.1178
_refine_ls_R_factor_gt     0.0726
_refine_ls_wR_factor_gt     0.2171
_refine_ls_wR_factor_ref     0.2377
_refine_ls_goodness_of_fit_ref     1.068
_refine_ls_restrained_S_all     1.068
_refine_ls_number_reflns     2784
_refine_ls_number_parameters     146
_refine_ls_number_restraints     0
_refine_ls_hydrogen_treatment     constr
_refine_ls_weighting_scheme     calc
_refine_ls_weighting_details
         'calc w=1/[\s^2^(Fo^2^)+(0.1435P)^2^+0.0000P] where P=(Fo^2^+2Fc^2^)/3'
_atom_sites_solution_hydrogens     geom
_atom_sites_solution_primary     direct
_atom_sites_solution_secondary     difmap
_refine_ls_shift/su_max     0.000
_refine_ls_shift/su_mean     0.000
_refine_diff_density_max     1.504
_refine_diff_density_min     -2.693
_refine_ls_extinction_method     none
_refine_ls_extinction_coef     ?
loop_
    _atom_type_symbol
    _atom_type_description
    _atom_type_scat_dispersion_real
    _atom_type_scat_dispersion_imag
    _atom_type_scat_source
    'C' 'C' 0.0033 0.0016
                         'International Tables Vol C Tables 4.2.6.8 and 6.1.1.4'
    'H' 'H' 0.0000 0.0000
                         'International Tables Vol C Tables 4.2.6.8 and 6.1.1.4'
    'N' 'N' 0.0061 0.0033
                         'International Tables Vol C Tables 4.2.6.8 and 6.1.1.4'
    'Co' 'Co' 0.3494 0.9721
                         'International Tables Vol C Tables 4.2.6.8 and 6.1.1.4'
    'Br' 'Br' -0.2901 2.4595
                         'International Tables Vol C Tables 4.2.6.8 and 6.1.1.4'
_computing_data_collection     'CrysAlis CCD (Oxford  Diffraction, 2009)'
_computing_cell_refinement     'CrysAlis CCD (Oxford  Diffraction, 2009)'
_computing_data_reduction     'CrysAlis RED (Oxford  Diffraction, 2009)'
_computing_structure_solution     'SHELXS97 (Sheldrick, 2008)'
_computing_structure_refinement     'SHELXL97 (Sheldrick, 2008)'
_computing_molecular_graphics     'ORTEP-3 for Windows (Farrugia, 2012)'
_computing_publication_material
                         'SHELXL-97 (Sheldrick, 2008) and  PLATON  (Spek, 2009)'
loop_
    _atom_site_type_symbol
    _atom_site_label
    _atom_site_fract_x
    _atom_site_fract_y
    _atom_site_fract_z
    _atom_site_U_iso_or_equiv
    _atom_site_adp_type
    _atom_site_calc_flag
    _atom_site_refinement_flags
    _atom_site_occupancy
    _atom_site_symmetry_multiplicity
    _atom_site_disorder_assembly
    _atom_site_disorder_group
    C C1 0.7910(12) -0.1257(17) 0.3267(9) 0.045(4) Uani d . 1 1 . .
    H H1A 0.7559 -0.2250 0.3325 0.054 Uiso calc R 1 1 . .
    H H1B 0.8575 -0.1541 0.3190 0.054 Uiso calc R 1 1 . .
    C C2 0.7216(13) -0.038(2) 0.2389(10) 0.056(4) Uani d . 1 1 . .
    H H2A 0.7566 0.0620 0.2334 0.067 Uiso calc R 1 1 . .
    H H2B 0.7157 -0.1030 0.1842 0.067 Uiso calc R 1 1 . .
    C C3 0.6107(12) 0.0016(18) 0.2366(10) 0.050(4) Uani d . 1 1 . .
    H H3A 0.5682 0.0407 0.1744 0.060 Uiso calc R 1 1 . .
    H H3B 0.5774 -0.0953 0.2488 0.060 Uiso calc R 1 1 . .
    C C4 0.8425(12) 0.4274(18) 0.4830(12) 0.057(4) Uani d . 1 1 . .
    H H4A 0.7892 0.4891 0.4979 0.068 Uiso calc R 1 1 . .
    H H4B 0.8831 0.5004 0.4588 0.068 Uiso calc R 1 1 . .
    C C5 0.9195(13) 0.336(2) 0.5754(11) 0.058(5) Uani d . 1 1 . .
    H H5A 0.9642 0.2605 0.5579 0.070 Uiso calc R 1 1 . .
    H H5B 0.9651 0.4139 0.6189 0.070 Uiso calc R 1 1 . .
    C C6 0.8508(14) 0.245(2) 0.6238(11) 0.066(5) Uani d . 1 1 . .
    H H6A 0.8962 0.2131 0.6866 0.079 Uiso calc R 1 1 . .
    H H6B 0.7977 0.3187 0.6305 0.079 Uiso calc R 1 1 . .
    C C7 0.6526(9) -0.2195(12) 0.4742(10) 0.032(3) Uani d . 1 1 . .
    H H7A 0.6497 -0.2628 0.4146 0.047 Uiso calc R 1 1 . .
    H H7B 0.6053 -0.2787 0.4970 0.047 Uiso calc R 1 1 . .
    H H7C 0.7238 -0.2280 0.5186 0.047 Uiso calc R 1 1 . .
    N N1 0.6135(8) 0.1214(12) 0.3058(7) 0.030(2) Uani d . 1 1 . .
    H H1C 0.5473 0.1264 0.3074 0.036 Uiso calc R 1 1 . .
    H H1D 0.6251 0.2161 0.2822 0.036 Uiso calc R 1 1 . .
    N N2 0.8141(7) -0.0346(11) 0.4126(7) 0.027(2) Uani d . 1 1 . .
    H H2C 0.8726 0.0238 0.4188 0.033 Uiso calc R 1 1 . .
    H H2D 0.8332 -0.1067 0.4599 0.033 Uiso calc R 1 1 . .
    N N3 0.7916(8) 0.3030(13) 0.4129(8) 0.036(3) Uani d . 1 1 . .
    H H3C 0.8430 0.2608 0.3947 0.043 Uiso calc R 1 1 . .
    H H3D 0.7466 0.3545 0.3623 0.043 Uiso calc R 1 1 . .
    N N4 0.7983(7) 0.1060(13) 0.5734(7) 0.032(3) Uani d . 1 1 . .
    H H4C 0.7564 0.0679 0.6037 0.038 Uiso calc R 1 1 . .
    H H4D 0.8488 0.0312 0.5795 0.038 Uiso calc R 1 1 . .
    N N5 0.6215(8) -0.0543(14) 0.4628(8) 0.040(3) Uani d . 1 1 . .
    H H5C 0.6091 -0.0255 0.5152 0.047 Uiso calc R 1 1 . .
    H H5D 0.5584 -0.0503 0.4151 0.047 Uiso calc R 1 1 . .
    Co Co1 0.71072(12) 0.11628(19) 0.43861(10) 0.0226(5) Uani d . 1 1 . .
    Br Br1 0.59629(16) 0.3048(2) 0.47361(15) 0.0770(7) Uani d . 1 1 . .
    Br Br2 0.63730(10) 0.49197(15) 0.20461(9) 0.0347(4) Uani d . 1 1 . .
    Br Br3 1.01970(11) 0.19252(18) 0.37939(10) 0.0427(5) Uani d . 1 1 . .
loop_
    _atom_site_aniso_label
    _atom_site_aniso_U_11
    _atom_site_aniso_U_22
    _atom_site_aniso_U_33
    _atom_site_aniso_U_12
    _atom_site_aniso_U_13
    _atom_site_aniso_U_23
    C1 0.066(10) 0.044(9) 0.038(8) -0.001(8) 0.033(8) -0.007(7)
    C2 0.068(11) 0.070(11) 0.026(8) -0.016(9) 0.014(8) -0.020(8)
    C3 0.047(9) 0.066(11) 0.023(7) -0.011(8) -0.003(7) 0.002(8)
    C4 0.054(10) 0.040(9) 0.068(12) -0.025(8) 0.012(9) -0.021(9)
    C5 0.045(9) 0.076(12) 0.035(9) -0.002(9) -0.009(8) -0.009(9)
    C6 0.076(12) 0.074(11) 0.024(8) 0.019(10) -0.012(8) -0.017(8)
    C7 0.021(6) 0.008(6) 0.074(10) -0.004(5) 0.028(7) 0.001(6)
    N1 0.026(6) 0.036(6) 0.025(6) 0.004(5) 0.004(5) 0.012(5)
    N2 0.027(6) 0.026(5) 0.022(6) -0.008(5) 0.001(5) -0.011(5)
    N3 0.023(5) 0.043(6) 0.030(6) 0.006(5) -0.006(5) 0.003(6)
    N4 0.023(5) 0.050(7) 0.020(5) 0.003(5) 0.006(4) -0.004(5)
    N5 0.025(6) 0.062(8) 0.030(6) -0.009(6) 0.008(5) 0.005(6)
    Co1 0.0207(9) 0.0284(9) 0.0152(8) 0.0014(7) 0.0021(7) 0.0000(7)
    Br1 0.0685(13) 0.0820(14) 0.0784(15) 0.0148(10) 0.0233(11) 0.0000(11)
    Br2 0.0320(8) 0.0419(8) 0.0268(7) 0.0045(6) 0.0061(6) 0.0049(6)
    Br3 0.0342(8) 0.0514(10) 0.0363(9) 0.0058(7) 0.0046(6) 0.0074(7)
_geom_special_details
;
 All esds (except the esd in the dihedral angle between two l.s. planes)
 are estimated using the full covariance matrix.  The cell esds are taken
 into account individually in the estimation of esds in distances, angles
 and torsion angles; correlations between esds in cell parameters are only
 used when they are defined by crystal symmetry.  An approximate (isotropic)
 treatment of cell esds is used for estimating esds involving l.s. planes.
;
loop_
    _geom_bond_atom_site_label_1
    _geom_bond_atom_site_label_2
    _geom_bond_site_symmetry_2
    _geom_bond_distance
    _geom_bond_publ_flag
    C1 N2 . 1.442(15) ?
    C1 C2 . 1.52(2) ?
    C1 H1A . 0.9700 ?
    C1 H1B . 0.9700 ?
    C2 C3 . 1.51(2) ?
    C2 H2A . 0.9700 ?
    C2 H2B . 0.9700 ?
    C3 N1 . 1.436(17) ?
    C3 H3A . 0.9700 ?
    C3 H3B . 0.9700 ?
    C4 N3 . 1.467(16) ?
    C4 C5 . 1.61(2) ?
    C4 H4A . 0.9700 ?
    C4 H4B . 0.9700 ?
    C5 C6 . 1.56(2) ?
    C5 H5A . 0.9700 ?
    C5 H5B . 0.9700 ?
    C6 N4 . 1.429(18) ?
    C6 H6A . 0.9700 ?
    C6 H6B . 0.9700 ?
    C7 N5 . 1.427(15) ?
    C7 H7A . 0.9600 ?
    C7 H7B . 0.9600 ?
    C7 H7C . 0.9600 ?
    N1 Co1 . 1.977(9) ?
    N1 H1C . 0.9000 ?
    N1 H1D . 0.9000 ?
    N2 Co1 . 2.012(9) ?
    N2 H2C . 0.9000 ?
    N2 H2D . 0.9000 ?
    N3 Co1 . 2.010(11) ?
    N3 H3C . 0.9000 ?
    N3 H3D . 0.9000 ?
    N4 Co1 . 1.967(9) ?
    N4 H4C . 0.9000 ?
    N4 H4D . 0.9000 ?
    N5 Co1 . 1.973(10) ?
    N5 H5C . 0.9000 ?
    N5 H5D . 0.9000 ?
    Co1 Br1 . 2.383(2) ?
loop_
    _geom_angle_atom_site_label_1
    _geom_angle_atom_site_label_2
    _geom_angle_atom_site_label_3
    _geom_angle_site_symmetry_1
    _geom_angle_site_symmetry_3
    _geom_angle
    _geom_angle_publ_flag
    N2 C1 C2 . . 114.2(12) ?
    N2 C1 H1A . . 108.7 ?
    C2 C1 H1A . . 108.7 ?
    N2 C1 H1B . . 108.7 ?
    C2 C1 H1B . . 108.7 ?
    H1A C1 H1B . . 107.6 ?
    C3 C2 C1 . . 114.9(12) ?
    C3 C2 H2A . . 108.6 ?
    C1 C2 H2A . . 108.6 ?
    C3 C2 H2B . . 108.6 ?
    C1 C2 H2B . . 108.6 ?
    H2A C2 H2B . . 107.5 ?
    N1 C3 C2 . . 111.1(11) ?
    N1 C3 H3A . . 109.4 ?
    C2 C3 H3A . . 109.4 ?
    N1 C3 H3B . . 109.4 ?
    C2 C3 H3B . . 109.4 ?
    H3A C3 H3B . . 108.0 ?
    N3 C4 C5 . . 107.0(12) ?
    N3 C4 H4A . . 110.3 ?
    C5 C4 H4A . . 110.3 ?
    N3 C4 H4B . . 110.3 ?
    C5 C4 H4B . . 110.3 ?
    H4A C4 H4B . . 108.6 ?
    C6 C5 C4 . . 109.3(13) ?
    C6 C5 H5A . . 109.8 ?
    C4 C5 H5A . . 109.8 ?
    C6 C5 H5B . . 109.8 ?
    C4 C5 H5B . . 109.8 ?
    H5A C5 H5B . . 108.3 ?
    N4 C6 C5 . . 113.8(12) ?
    N4 C6 H6A . . 108.8 ?
    C5 C6 H6A . . 108.8 ?
    N4 C6 H6B . . 108.8 ?
    C5 C6 H6B . . 108.8 ?
    H6A C6 H6B . . 107.7 ?
    N5 C7 H7A . . 109.5 ?
    N5 C7 H7B . . 109.5 ?
    H7A C7 H7B . . 109.5 ?
    N5 C7 H7C . . 109.5 ?
    H7A C7 H7C . . 109.5 ?
    H7B C7 H7C . . 109.5 ?
    C3 N1 Co1 . . 124.5(8) ?
    C3 N1 H1C . . 106.2 ?
    Co1 N1 H1C . . 106.2 ?
    C3 N1 H1D . . 106.2 ?
    Co1 N1 H1D . . 106.2 ?
    H1C N1 H1D . . 106.4 ?
    C1 N2 Co1 . . 124.1(8) ?
    C1 N2 H2C . . 106.3 ?
    Co1 N2 H2C . . 106.3 ?
    C1 N2 H2D . . 106.3 ?
    Co1 N2 H2D . . 106.3 ?
    H2C N2 H2D . . 106.4 ?
    C4 N3 Co1 . . 123.3(9) ?
    C4 N3 H3C . . 106.5 ?
    Co1 N3 H3C . . 106.5 ?
    C4 N3 H3D . . 106.5 ?
    Co1 N3 H3D . . 106.5 ?
    H3C N3 H3D . . 106.5 ?
    C6 N4 Co1 . . 121.5(9) ?
    C6 N4 H4C . . 107.0 ?
    Co1 N4 H4C . . 107.0 ?
    C6 N4 H4D . . 107.0 ?
    Co1 N4 H4D . . 107.0 ?
    H4C N4 H4D . . 106.7 ?
    C7 N5 Co1 . . 122.8(8) ?
    C7 N5 H5C . . 106.6 ?
    Co1 N5 H5C . . 106.6 ?
    C7 N5 H5D . . 106.6 ?
    Co1 N5 H5D . . 106.6 ?
    H5C N5 H5D . . 106.6 ?
    N4 Co1 N5 . . 87.5(4) ?
    N4 Co1 N1 . . 175.7(4) ?
    N5 Co1 N1 . . 88.7(4) ?
    N4 Co1 N3 . . 93.9(4) ?
    N5 Co1 N3 . . 175.2(4) ?
    N1 Co1 N3 . . 89.7(4) ?
    N4 Co1 N2 . . 88.5(4) ?
    N5 Co1 N2 . . 95.5(4) ?
    N1 Co1 N2 . . 93.9(4) ?
    N3 Co1 N2 . . 89.1(4) ?
    N4 Co1 Br1 . . 89.7(3) ?
    N5 Co1 Br1 . . 87.1(3) ?
    N1 Co1 Br1 . . 88.0(3) ?
    N3 Co1 Br1 . . 88.4(3) ?
    N2 Co1 Br1 . . 176.8(3) ?
loop_
    _geom_torsion_atom_site_label_1
    _geom_torsion_atom_site_label_2
    _geom_torsion_atom_site_label_3
    _geom_torsion_atom_site_label_4
    _geom_torsion_site_symmetry_1
    _geom_torsion_site_symmetry_2
    _geom_torsion_site_symmetry_3
    _geom_torsion_site_symmetry_4
    _geom_torsion
    _geom_torsion_publ_flag
    N2 C1 C2 C3 . . . . -63.7(17) ?
    C1 C2 C3 N1 . . . . 68.7(16) ?
    N3 C4 C5 C6 . . . . -70.6(16) ?
    C4 C5 C6 N4 . . . . 72.2(17) ?
    C2 C3 N1 Co1 . . . . -47.0(15) ?
    C2 C1 N2 Co1 . . . . 35.9(16) ?
    C5 C4 N3 Co1 . . . . 54.3(15) ?
    C5 C6 N4 Co1 . . . . -51.8(16) ?
    C6 N4 Co1 N5 . . . . -148.1(11) ?
    C6 N4 Co1 N1 . . . . -119(5) ?
    C6 N4 Co1 N3 . . . . 27.3(11) ?
    C6 N4 Co1 N2 . . . . 116.4(11) ?
    C6 N4 Co1 Br1 . . . . -61.0(11) ?
    C7 N5 Co1 N4 . . . . -77.1(11) ?
    C7 N5 Co1 N1 . . . . 105.0(11) ?
    C7 N5 Co1 N3 . . . . 175(5) ?
    C7 N5 Co1 N2 . . . . 11.1(11) ?
    C7 N5 Co1 Br1 . . . . -167.0(11) ?
    C3 N1 Co1 N4 . . . . -104(6) ?
    C3 N1 Co1 N5 . . . . -75.2(11) ?
    C3 N1 Co1 N3 . . . . 109.4(11) ?
    C3 N1 Co1 N2 . . . . 20.3(11) ?
    C3 N1 Co1 Br1 . . . . -162.3(10) ?
    C4 N3 Co1 N4 . . . . -31.1(11) ?
    C4 N3 Co1 N5 . . . . 76(6) ?
    C4 N3 Co1 N1 . . . . 146.5(11) ?
    C4 N3 Co1 N2 . . . . -119.5(11) ?
    C4 N3 Co1 Br1 . . . . 58.5(10) ?
    C1 N2 Co1 N4 . . . . 162.3(10) ?
    C1 N2 Co1 N5 . . . . 74.9(10) ?
    C1 N2 Co1 N1 . . . . -14.2(10) ?
    C1 N2 Co1 N3 . . . . -103.8(10) ?
    C1 N2 Co1 Br1 . . . . -142(5) ?
loop_
    _geom_hbond_atom_site_label_D
    _geom_hbond_atom_site_label_H
    _geom_hbond_atom_site_label_A
    _geom_hbond_site_symmetry_A
    _geom_hbond_distance_DH
    _geom_hbond_distance_HA
    _geom_hbond_distance_DA
    _geom_hbond_angle_DHA
    _geom_hbond_publ_flag
    N1 H1C Br2 2_645 0.90 2.67 3.489(11) 152 yes
    N1 H1D Br2 . 0.90 2.61 3.504(10) 174 yes
    N2 H2C Br3 . 0.90 2.66 3.526(10) 162 yes
    N2 H2D Br3 3_756 0.90 2.64 3.419(10) 146 yes
    N3 H3C Br3 . 0.90 2.53 3.406(12) 164 yes
    N3 H3D Br2 . 0.90 2.59 3.482(11) 171 yes
    N4 H4C Br2 4_566 0.90 2.62 3.511(10) 170 yes
    N4 H4D Br3 3_756 0.90 2.49 3.379(11) 170 yes
    N5 H5C Br2 4_566 0.90 2.77 3.632(11) 160 yes
    N5 H5D Br2 2_645 0.90 2.64 3.532(12) 170 yes
    C6 H6A Br3 4_566 0.97 2.91 3.773(16) 148 yes
    C7 H7B Br1 3_656 0.96 2.90 3.766(13) 150 yes
