# Supplementary material for: cis-Bromido(methyl­amine)­bis­(propane-1,3-di­amine)­cobalt(III) dibromide
Source: Acta Crystallogr Sect E Struct Rep Online. 2013 Jun 12;69(Pt 7):m374–5. doi: 10.1107/S160053681301516X (PMC3772414; doi:10.1107/S160053681301516X)
Supplement: Supplementary file 2 [file e-69-0m374-Isup2.hkl]

#
# h,k,l, Fc-squared, Fo-squared, sigma(Fo-squared) and status flag
#
data_I
_shelx_title 'ka93 in P21/c'
_shelx_refln_list_code          4
_shelx_F_calc_maximum      471.37
_exptl_crystal_F_000       936.00
_reflns_d_resolution_high  0.8410
 
loop_
 _symmetry_equiv_pos_as_xyz
 'x, y, z'
 '-x, y+1/2, -z+1/2'
 '-x, -y, -z'
 'x, -y-1/2, z-1/2'
 
_cell_length_a    13.4418
_cell_length_b     8.3088
_cell_length_c    15.1538
_cell_angle_alpha  90.000
_cell_angle_beta  110.608
_cell_angle_gamma  90.000
 
_shelx_F_squared_multiplier     1.000
 
loop_
 _refln_index_h
 _refln_index_k
 _refln_index_l
 _refln_F_squared_calc
 _refln_F_squared_meas
 _refln_F_squared_sigma
 _refln_observed_status
   2   0   0     2937.04     5212.32    101.72 o
   3   0   0    67052.77    74343.98    390.65 o
   4   0   0    10238.96     8847.58    124.84 o
   5   0   0    49338.05    44364.80    250.63 o
   6   0   0     1397.63     2504.18     57.70 o
   7   0   0     1147.16      850.82     55.94 o
   8   0   0     6659.19     8530.70    398.63 o
   9   0   0     4705.28     4920.25    108.71 o
  10   0   0     4497.22     4656.98    185.21 o
  11   0   0     3784.42     2939.33    267.34 o
  12   0   0     3592.55     3252.59    293.07 o
  13   0   0       20.61      101.49    289.11 o
  14   0   0     2004.38     1471.09    318.53 o
   1   1   0    25971.01    21520.42    106.11 o
   2   1   0    10085.06     5127.60     49.67 o
   3   1   0     1482.14      431.27     23.02 o
   4   1   0     8417.61     6660.05     79.80 o
   5   1   0      482.94      526.46     36.77 o
   6   1   0     3196.93     4226.99     99.56 o
   7   1   0    10998.83     9641.36    227.17 o
   8   1   0      990.03      892.26     41.40 o
   9   1   0    12242.43    10986.91    314.00 o
  10   1   0     3838.21     3439.61    113.73 o
  11   1   0        7.83      -95.41    165.77 o
  12   1   0     3290.86     3661.39    205.12 o
  13   1   0     1809.23     1133.65    222.05 o
  14   1   0      716.11      857.73    220.10 o
   0   2   0      373.98       50.64     31.08 o
   1   2   0    14466.44    20118.22    223.41 o
   2   2   0    20930.93    20504.81    244.26 o
   3   2   0        2.65       23.42     40.57 o
   4   2   0    11947.81    13820.32    237.28 o
   5   2   0     3750.39     2848.57     86.43 o
   6   2   0     1047.44      729.63     39.57 o
   7   2   0    11774.23    11744.26    270.88 o
   8   2   0      669.61      729.52     58.43 o
   9   2   0      962.24      868.41     71.47 o
  10   2   0     2972.74     3121.87    319.05 o
  11   2   0     4459.22     4891.57    192.88 o
  12   2   0     1855.04     2135.09    199.82 o
  13   2   0        0.39       31.90    197.00 o
  14   2   0      685.17      623.74    210.38 o
   1   3   0     2463.94     3787.06     38.54 o
   2   3   0      117.29      413.86     24.86 o
   3   3   0     2740.05     2232.49    102.20 o
   4   3   0    11799.21    11339.71    180.60 o
   5   3   0      314.25      244.86     23.14 o
   6   3   0      480.26      463.62     50.53 o
   7   3   0     2196.03     1958.63    149.20 o
   8   3   0     1052.55     1013.09    147.29 o
   9   3   0      738.11      848.67    280.09 o
  10   3   0       84.60      128.55    289.89 o
  11   3   0     1676.37     1353.92    163.47 o
  12   3   0      812.38      798.10    176.99 o
  13   3   0      323.30      396.99    354.45 o
  14   3   0      538.74      877.95    407.09 o
   0   4   0     2600.21     2728.66     77.07 o
   1   4   0     2002.52     1806.23     47.22 o
   2   4   0     3395.40     3160.54     52.88 o
   3   4   0     1510.27     1873.08     63.77 o
   4   4   0    12935.00    11282.74    312.39 o
   5   4   0     7646.08     6520.55    276.36 o
   6   4   0     1421.60     1502.47     77.65 o
   7   4   0     7174.44     8309.21    105.66 o
   8   4   0     3364.48     2989.18    162.49 o
   9   4   0      635.57      539.52    300.90 o
  10   4   0     3952.77     3227.28    408.05 o
  11   4   0      321.19      367.41    361.44 o
  12   4   0      237.04       20.95    368.16 o
  13   4   0      336.54      333.06    377.29 o
   1   5   0     1358.20     1603.63     60.70 o
   2   5   0     1053.59     1154.50     54.73 o
   3   5   0      392.24      306.14     41.74 o
   4   5   0      471.32      382.41     66.65 o
   5   5   0      114.50       92.52     31.09 o
   6   5   0      373.10      404.68    106.99 o
   7   5   0      101.46      145.46    104.22 o
   8   5   0      196.56      365.84    106.68 o
   9   5   0      825.03      775.61    351.25 o
  10   5   0      593.06      762.81    366.71 o
  11   5   0      213.36      449.52    400.32 o
  12   5   0       13.72      -43.60    422.34 o
   0   6   0     5926.49     5430.45    140.31 o
   1   6   0      262.39      282.20     76.21 o
   2   6   0     1736.33     1561.23     80.63 o
   3   6   0     4743.40     4388.50     74.67 o
   4   6   0     1466.05     1189.18    106.92 o
   5   6   0     4025.78     4097.69    150.47 o
   6   6   0      387.31      250.01    130.48 o
   7   6   0     1430.14     1358.30    130.79 o
   8   6   0     2324.76     2268.24    362.70 o
   9   6   0       54.71       56.44    363.46 o
  10   6   0       24.67      338.94    376.39 o
  11   6   0      684.54      843.48    437.90 o
   1   7   0      627.81      514.54     88.10 o
   2   7   0      460.93      488.77     84.09 o
   3   7   0     1405.51     1353.92    150.15 o
   4   7   0     1521.93     1556.12    152.34 o
   5   7   0      925.12      755.67    153.27 o
   6   7   0      969.74     1089.53    152.67 o
   7   7   0     1384.00     2134.34    186.25 o
   8   7   0     1825.21     1613.34    395.50 o
   9   7   0        4.06      213.83    408.57 o
  10   7   0       26.05      -14.97    441.48 o
   0   8   0      382.22      257.56    137.06 o
   1   8   0     2141.69     1516.21    146.96 o
   2   8   0     3586.23     3912.43    173.99 o
   3   8   0      294.91      143.95    164.88 o
   4   8   0      774.54      399.76    170.52 o
   5   8   0     1801.64     2559.05    205.18 o
   6   8   0        0.43      233.40    171.78 o
   7   8   0      401.77      419.13    372.70 o
   8   8   0        1.72      143.06    396.96 o
   1   9   0       16.85      352.14    246.17 o
   2   9   0       54.24      158.10    247.52 o
   3   9   0       45.01       48.83    178.32 o
   4   9   0      845.82     1457.25    272.79 o
   5   9   0        8.87      101.84    330.03 o
   6   9   0       62.36     -380.42    380.42 o
 -15   1   1     1062.75     1222.66    219.97 o
 -14   1   1       76.66       90.67    197.38 o
 -13   1   1      143.80      173.93    185.80 o
 -12   1   1     7166.83     6707.51    213.06 o
 -11   1   1     3077.13     2939.59    182.33 o
 -10   1   1      506.96      583.77    154.16 o
  -9   1   1    10010.44    10159.70    131.21 o
  -8   1   1     3497.62     3229.91    197.81 o
  -7   1   1       45.79       33.79     53.51 o
  -6   1   1     2130.37     2588.21     89.37 o
  -5   1   1     5470.84     6962.08    120.76 o
  -4   1   1      109.61       80.90     32.64 o
  -3   1   1      258.81      360.09     39.45 o
  -2   1   1      153.28      141.25     38.80 o
  -1   1   1       99.24      483.52     22.11 o
   0   1   1    21151.11    29935.75    148.91 o
   1   1   1       82.86      257.83     20.72 o
   2   1   1    16621.10    20172.54    131.46 o
   3   1   1    23422.17    29017.21    281.41 o
   4   1   1     4340.50     4424.28     54.66 o
   5   1   1     7679.52     6902.15     90.48 o
   6   1   1    20959.26    20940.34    250.96 o
   7   1   1      291.43      298.59     53.16 o
   8   1   1     1753.56     1866.41    130.76 o
   9   1   1     3962.99     3636.35    135.55 o
  10   1   1      188.05      151.01    127.51 o
  11   1   1     1010.68     1198.40    154.16 o
  12   1   1        6.97      -36.00    304.64 o
  13   1   1      447.78       98.84    217.39 o
  14   1   1     1418.62     1497.79    242.97 o
 -14   2   1       29.81       83.64    194.93 o
 -13   2   1     3913.47     4048.06    209.09 o
 -12   2   1       21.15       32.38    164.47 o
 -11   2   1       11.21       38.89    148.69 o
 -10   2   1     4142.01     4256.96    182.70 o
  -9   2   1      953.62      962.70     70.34 o
  -8   2   1      399.09      229.73     56.62 o
  -7   2   1     1669.30     2104.58     94.33 o
  -6   2   1    18668.44    17001.13    396.57 o
  -5   2   1      392.49      461.11     69.75 o
  -4   2   1      990.39      825.16     43.46 o
  -3   2   1    55641.70    50389.77    261.33 o
  -2   2   1     6101.66     9758.22    143.40 o
  -1   2   1     1862.32     1030.94     25.88 o
   0   2   1     1429.55     1715.28     31.76 o
   1   2   1     1728.18     2752.08     31.83 o
   2   2   1     2745.77     1408.62     35.51 o
   3   2   1     3366.91     2480.27     58.65 o
   4   2   1    14079.36    13462.52     86.19 o
   5   2   1       94.14       85.97     36.28 o
   6   2   1     8407.62     7884.72    175.02 o
   7   2   1     3928.60     4078.45     73.78 o
   8   2   1       70.97       27.58     64.76 o
   9   2   1     1586.08     1418.05    126.60 o
  10   2   1      669.17      753.59    128.86 o
  11   2   1      314.52      243.12    125.75 o
  12   2   1       24.78     -141.52    322.12 o
  13   2   1     1883.23     2170.84    221.83 o
  14   2   1        1.33     -222.65    230.18 o
 -14   3   1      193.97      258.96    382.99 o
 -13   3   1     3258.25     3417.25    374.60 o
 -12   3   1       27.35       40.02    152.49 o
 -11   3   1       45.04      -36.07    136.79 o
 -10   3   1     3452.65     3015.17    258.68 o
  -9   3   1     2312.35     2069.92    131.15 o
  -8   3   1     4895.23     4390.83    111.34 o
  -7   3   1      681.35      593.85     80.98 o
  -6   3   1     7868.96     6532.44     82.77 o
  -5   3   1    25354.98    22270.00    594.15 o
  -4   3   1    29889.87    25081.28    148.70 o
  -3   3   1     4616.57     5715.65    182.30 o
  -2   3   1     9777.39     8971.91    136.39 o
  -1   3   1    32567.16    29163.87    324.62 o
   0   3   1      276.07       41.96     30.74 o
   1   3   1     3275.37     1574.92     34.57 o
   2   3   1     9405.22    13436.45    212.21 o
   3   3   1     1189.59     1535.83    102.07 o
   4   3   1    12054.05    11911.08    355.64 o
   5   3   1     1109.37     1884.13    108.26 o
   6   3   1     2781.09     2181.90    218.23 o
   7   3   1    10580.40    10340.38    457.59 o
   8   3   1     3184.13     2980.23    106.16 o
   9   3   1       23.25       15.83     40.40 o
  10   3   1     4497.98     3882.17    184.79 o
  11   3   1     1648.06     1675.33    357.70 o
  12   3   1      370.62      254.23    370.14 o
  13   3   1     2576.00     3056.75    408.39 o
 -13   4   1      336.89     1036.00    375.48 o
 -12   4   1      116.86      216.61    348.57 o
 -11   4   1     3617.69     4028.79    386.98 o
 -10   4   1     1224.65      946.29    109.78 o
  -9   4   1      120.69       36.03     97.49 o
  -8   4   1     6459.32     6698.82    202.70 o
  -7   4   1       21.46       79.15     34.69 o
  -6   4   1     7959.27     7267.58    204.20 o
  -5   4   1     7046.62     7157.41    229.61 o
  -4   4   1     1996.63     1760.65    152.98 o
  -3   4   1    13317.45    10548.75     96.14 o
  -2   4   1       51.42       19.31     34.05 o
  -1   4   1    14505.55    12510.22    144.72 o
   0   4   1     4323.51     4685.39     70.16 o
   1   4   1      120.40      100.02     43.56 o
   2   4   1     9762.07     8355.46    114.04 o
   3   4   1       10.05       98.88     48.65 o
   4   4   1      407.84      295.68     47.30 o
   5   4   1       70.70       72.20     36.04 o
   6   4   1       38.34       27.22     37.06 o
   7   4   1      171.29      142.56     41.31 o
   8   4   1      410.34      479.97     78.38 o
   9   4   1       51.47      199.87    321.99 o
  10   4   1     1130.67     1364.28    371.77 o
  11   4   1      337.30      362.83    398.46 o
  12   4   1      222.12      -34.07    392.02 o
  13   4   1      266.16      451.89    422.69 o
 -13   5   1       75.33      196.20    422.79 o
 -12   5   1      316.02      488.83    408.22 o
 -11   5   1       79.03      105.52    361.05 o
 -10   5   1     2025.81     3177.33    400.24 o
  -9   5   1       58.37        2.13    323.68 o
  -8   5   1      776.91      668.67    186.17 o
  -7   5   1     1695.94     1868.10    158.75 o
  -6   5   1      336.20      340.40     99.42 o
  -5   5   1     1996.35     1907.26    123.75 o
  -4   5   1      582.46      765.25     54.25 o
  -3   5   1      267.96      287.26     45.03 o
  -2   5   1    19240.31    18991.58    392.19 o
  -1   5   1       17.63      -17.69     54.03 o
   0   5   1     1766.18     1323.51     62.18 o
   1   5   1    25880.46    24784.10    288.81 o
   2   5   1       15.98        8.34     45.21 o
   3   5   1     4064.00     3826.90     79.66 o
   4   5   1     3391.90     3305.76    169.39 o
   5   5   1       15.21        0.57     39.90 o
   6   5   1    17128.36    17098.27    820.00 o
   7   5   1      387.19      256.36     48.89 o
   8   5   1     2699.40     2993.28    232.90 o
   9   5   1     8486.68     8390.33    451.34 o
  10   5   1     2863.65     3361.86    431.14 o
  11   5   1     1868.68     2471.58    438.29 o
  12   5   1     2786.24     2204.42    464.43 o
 -12   6   1      871.05      498.74    418.97 o
 -11   6   1      707.73     1230.47    429.02 o
 -10   6   1        5.28       64.00    396.42 o
  -9   6   1      117.85      161.60    368.55 o
  -8   6   1     3487.91     4382.71    241.23 o
  -7   6   1      491.95      116.25    192.44 o
  -6   6   1      513.78     1029.47    127.70 o
  -5   6   1     2067.55     1678.63    245.18 o
  -4   6   1     2712.89     2340.28    100.97 o
  -3   6   1       34.59       47.93     44.93 o
  -2   6   1       10.58      -10.60     66.60 o
  -1   6   1    18435.61    17903.02    220.96 o
   0   6   1      538.95      509.50     78.87 o
   1   6   1      865.26      980.15     79.72 o
   2   6   1     6945.60     7070.73    157.26 o
   3   6   1       97.40      144.27     51.10 o
   4   6   1      481.19      439.23     59.61 o
   5   6   1       78.66      244.30    155.53 o
   6   6   1      133.30      118.57    157.62 o
   7   6   1       38.89       57.99    208.25 o
   8   6   1     3001.34     3967.19    393.57 o
   9   6   1     1781.02     2200.86    418.73 o
  10   6   1       33.01      149.48    386.50 o
  11   6   1     2481.17     3021.02    482.17 o
 -10   7   1     1026.19     1451.28    436.78 o
  -9   7   1     1496.45     2051.63    391.29 o
  -8   7   1      635.09      756.97    242.31 o
  -7   7   1      491.18      676.62    226.89 o
  -6   7   1     1326.56     1442.28    150.88 o
  -5   7   1     1806.71     2263.29    263.87 o
  -4   7   1      720.38      768.27    146.17 o
  -3   7   1      447.40      236.21    139.86 o
  -2   7   1      172.24       52.92     80.97 o
  -1   7   1     2334.79     2544.35     95.13 o
   0   7   1      580.92      837.03     89.11 o
   1   7   1      425.35      587.02    124.85 o
   2   7   1     3992.05     4450.58    105.50 o
   3   7   1       32.64      253.35    140.51 o
   4   7   1      121.53      301.41    152.99 o
   5   7   1     1835.29     1920.53    191.47 o
   6   7   1        1.32      101.85    177.02 o
   7   7   1       24.70       -3.43    180.42 o
   8   7   1     1368.51     1168.02    393.47 o
   9   7   1       40.56      -15.94    417.14 o
  10   7   1      108.95      -47.63    456.12 o
  -9   8   1       59.87      -81.44    445.81 o
  -8   8   1       12.15     -290.86    389.30 o
  -7   8   1       19.54      -28.38    274.70 o
  -6   8   1      391.02      259.11    234.57 o
  -5   8   1        1.72      102.03    169.73 o
  -4   8   1       70.00      148.92    169.13 o
  -3   8   1     1467.35     1391.23    160.95 o
  -2   8   1      124.98      170.51    141.65 o
  -1   8   1      100.22       97.87    135.74 o
   0   8   1      500.04      358.84    100.96 o
   1   8   1        0.37       57.11    147.30 o
   2   8   1       21.87      -93.70    157.26 o
   3   8   1       15.89     -109.94    170.32 o
   4   8   1        5.94      113.28    198.15 o
   5   8   1       61.14       52.26    204.25 o
   6   8   1       63.36      226.22    210.00 o
   7   8   1        0.98       46.45    370.27 o
   8   8   1      125.64     -165.44    422.66 o
  -6   9   1      231.64      369.57    264.03 o
  -5   9   1        3.23     -138.67    247.95 o
  -4   9   1        0.41      -19.34    224.96 o
  -3   9   1       49.25      223.17    173.24 o
  -2   9   1      176.51      309.31    249.30 o
  -1   9   1      309.91      484.00    255.93 o
   0   9   1     1141.49     1149.68    261.97 o
   1   9   1       15.19      357.56    356.00 o
   2   9   1     1415.37     1429.98    357.75 o
   3   9   1     1199.65     1171.00    216.20 o
   4   9   1        0.94     -124.09    229.70 o
   5   9   1     1251.47     1559.36    301.50 o
 -15   0   2        9.91       80.38    288.23 o
 -14   0   2     1821.82     2202.37    291.51 o
 -13   0   2     1011.18      757.22    254.52 o
 -12   0   2     2362.82     1843.06    248.81 o
 -11   0   2     2999.03     3052.62    246.80 o
 -10   0   2     1503.95     1569.51    209.11 o
  -9   0   2    29909.63    28585.27    376.51 o
  -8   0   2     3483.27     3784.60    194.46 o
  -7   0   2     3578.53     4160.72    114.24 o
  -6   0   2    31052.70    26208.27    363.64 o
  -5   0   2      173.71       72.16     40.46 o
  -4   0   2     3317.19     1141.65     66.81 o
  -3   0   2    22213.83    32693.35    136.69 o
  -2   0   2     7274.45    10460.52    162.29 o
  -1   0   2     5597.75    10621.11     54.08 o
   0   0   2    20180.32    16196.20    327.04 o
   1   0   2     2977.64     1045.48     34.08 o
   2   0   2     2291.60     1347.50     71.94 o
   3   0   2     3511.32     5341.14    102.74 o
   4   0   2    11066.62    14907.05    149.15 o
   5   0   2      103.03      165.10     66.32 o
   6   0   2     2187.21     3118.13    153.84 o
   7   0   2    27106.67    27603.40    322.54 o
   8   0   2     6076.15     7266.81    769.70 o
   9   0   2     5807.40     6271.68    474.22 o
  10   0   2    15699.81    15765.80    336.35 o
  11   0   2     1289.99     1697.13    239.36 o
  12   0   2     3589.27     3709.43    282.34 o
  13   0   2     1198.20      957.80    268.71 o
  14   0   2      833.94      540.78    358.36 o
 -15   1   2      585.58      728.47    204.48 o
 -14   1   2      153.13      286.14    189.80 o
 -13   1   2       16.55       24.13    175.29 o
 -12   1   2       45.42      102.10    165.62 o
 -11   1   2      619.41      565.18    153.30 o
 -10   1   2     2624.50     2440.70    155.22 o
  -9   1   2     3794.51     3389.33    125.26 o
  -8   1   2     1699.00     1446.92     63.59 o
  -7   1   2    17991.12    15493.40    295.85 o
  -6   1   2     1813.78     2945.07     55.30 o
  -5   1   2      435.37      387.83     39.49 o
  -4   1   2    23016.78    24377.06    378.40 o
  -3   1   2    16067.34    24692.66    220.05 o
  -2   1   2    18550.91    12154.33     39.70 o
  -1   1   2     4549.78     2384.16     25.71 o
   0   1   2    22286.92    23117.78     65.76 o
   1   1   2    21820.25    23187.48    107.86 o
   2   1   2     1552.85     4754.04     60.91 o
   3   1   2    26583.51    21937.10     87.30 o
   4   1   2     3650.24     6332.90    100.69 o
   5   1   2    10789.30    11179.61    187.44 o
   6   1   2      109.14      110.79     49.97 o
   7   1   2     2704.11     3093.20    118.14 o
   8   1   2     7402.03     6955.76    254.48 o
   9   1   2     3180.76     3339.64    149.76 o
  10   1   2     1749.92     1971.72    153.92 o
  11   1   2      705.77      767.31    159.75 o
  12   1   2      781.59      606.70    169.90 o
  13   1   2       25.98      -52.08    162.05 o
  14   1   2       12.84     -170.13    244.78 o
 -15   2   2      245.50      175.85    338.93 o
 -14   2   2        0.85       78.54    181.77 o
 -13   2   2     3018.84     2282.71    183.04 o
 -12   2   2      478.73      525.17    157.68 o
 -11   2   2      240.42      189.50    139.83 o
 -10   2   2     3027.33     2810.28    146.61 o
  -9   2   2      690.50      695.43     59.87 o
  -8   2   2      152.29      120.42     47.44 o
  -7   2   2    13456.97    14139.36    149.96 o
  -6   2   2       12.45      126.67     39.47 o
  -5   2   2      218.59       22.32     47.21 o
  -4   2   2    22523.75    22471.83    324.90 o
  -3   2   2    18816.19    17900.70    289.12 o
  -2   2   2    12645.86    14581.05    162.48 o
  -1   2   2    10890.64     9554.03     68.09 o
   0   2   2    36428.39    34996.37    170.23 o
   1   2   2    30594.84    30152.28    104.13 o
   2   2   2    19791.72    19683.71    236.26 o
   3   2   2    12666.72    15625.62    113.37 o
   4   2   2     5598.45     5231.25    162.51 o
   5   2   2    19166.26    19834.82    150.61 o
   6   2   2     1071.51     1077.72     56.44 o
   7   2   2      448.39      231.25     61.84 o
   8   2   2    12045.90    12731.25    180.94 o
   9   2   2        0.28      -67.35    123.30 o
  10   2   2      749.66      989.62    143.28 o
  11   2   2     2298.77     1667.61    161.59 o
  12   2   2       47.30      -49.71    219.24 o
  13   2   2      746.30      454.42    377.35 o
 -14   3   2      166.39      109.72    362.47 o
 -13   3   2      866.08     1180.40    357.80 o
 -12   3   2      589.55      818.56    144.49 o
 -11   3   2       29.53      132.49    124.19 o
 -10   3   2       70.92       58.82    113.55 o
  -9   3   2      675.35      744.53     87.63 o
  -8   3   2      412.35      436.85     73.43 o
  -7   3   2      158.16       50.93     55.75 o
  -6   3   2     2082.48     1956.55    179.71 o
  -5   3   2    13468.08    13570.62    243.74 o
  -4   3   2     6963.42     6872.30    268.20 o
  -3   3   2    10122.41     9187.04    217.94 o
  -2   3   2    12433.49    11194.29    100.49 o
  -1   3   2     6341.50     8721.67     88.58 o
   0   3   2     1660.00     1537.50     40.13 o
   1   3   2      137.26       55.79     34.01 o
   2   3   2      404.02      650.11     56.15 o
   3   3   2     7590.65     7129.27     92.75 o
   4   3   2     2301.09     2122.95     54.88 o
   5   3   2     7136.13     8397.03    106.70 o
   6   3   2     5935.00     6794.96    125.70 o
   7   3   2     4569.76     4939.14    112.74 o
   8   3   2       39.17       22.71     99.60 o
   9   3   2     1176.26      861.34    198.61 o
  10   3   2       59.39       33.88    122.22 o
  11   3   2      128.06      267.32    231.07 o
  12   3   2        3.96     -281.44    387.79 o
  13   3   2       72.48     -241.78    413.82 o
 -14   4   2     2868.33     3068.38    415.43 o
 -13   4   2      880.52     1007.42    384.89 o
 -12   4   2      745.54      807.00    368.75 o
 -11   4   2     5060.19     4798.56    364.74 o
 -10   4   2     1182.23     1312.26    176.30 o
  -9   4   2       14.78       50.16     55.21 o
  -8   4   2     2815.16     1564.79    524.53 o
  -7   4   2      330.59      175.88    145.47 o
  -6   4   2      425.56      485.05    139.59 o
  -5   4   2     3116.84     2539.01    140.36 o
  -4   4   2     1107.69      897.02     49.04 o
  -3   4   2     6323.50     6141.70    139.07 o
  -2   4   2    15631.92    15203.18    187.92 o
  -1   4   2     1501.30     1396.59     45.83 o
   0   4   2     7919.78     8290.84    150.71 o
   1   4   2    12663.33    12369.10     91.66 o
   2   4   2       47.98       92.49     47.98 o
   3   4   2     6023.12     4947.68    248.27 o
   4   4   2     6083.93     7062.05    102.88 o
   5   4   2      227.00      249.56     53.89 o
   6   4   2      791.85     1009.47     95.87 o
   7   4   2      133.31       91.25     63.26 o
   8   4   2       21.32       38.25     84.40 o
   9   4   2     2723.09     2619.57    255.26 o
  10   4   2      407.81      278.12    231.87 o
  11   4   2      328.43      231.83    398.67 o
  12   4   2     2493.94     2437.51    422.83 o
 -13   5   2      287.97      741.21    420.31 o
 -12   5   2      261.21      475.56    383.27 o
 -11   5   2        0.42      253.52    367.98 o
 -10   5   2      915.02     1178.46    203.71 o
  -9   5   2      168.48      151.95    179.78 o
  -8   5   2      167.45      206.97    177.55 o
  -7   5   2      723.62      584.59    174.76 o
  -6   5   2        4.34       71.26    157.28 o
  -5   5   2      662.10      555.07    158.07 o
  -4   5   2      204.14      177.78     91.25 o
  -3   5   2      851.02      751.41     77.87 o
  -2   5   2      839.74      754.75     51.42 o
  -1   5   2     2346.29     2776.34    110.44 o
   0   5   2     3969.99     3521.20     74.12 o
   1   5   2     1293.65     1224.37     60.10 o
   2   5   2     1683.45     1681.83     61.84 o
   3   5   2     1546.99     1400.98     75.92 o
   4   5   2      328.50      214.36     68.25 o
   5   5   2        1.19       46.48     52.34 o
   6   5   2      891.01      873.04     70.62 o
   7   5   2      105.68       95.11     62.41 o
   8   5   2      268.88      305.37    134.44 o
   9   5   2      161.54      227.90    380.86 o
  10   5   2       29.12      -45.47    406.28 o
  11   5   2      948.64      668.59    445.84 o
  12   5   2       23.18      214.19    425.11 o
 -12   6   2       30.75      256.19    420.68 o
 -11   6   2     1510.15     1561.44    380.97 o
 -10   6   2      719.11      993.01    218.19 o
  -9   6   2      838.38     1149.52    218.40 o
  -8   6   2      651.79      708.15    196.80 o
  -7   6   2      202.42        2.75    186.06 o
  -6   6   2     2711.94     2661.08    211.42 o
  -5   6   2      127.83       94.11     71.45 o
  -4   6   2       90.63       64.36     91.00 o
  -3   6   2     3312.53     2987.37    137.73 o
  -2   6   2     3011.52     2917.08     98.18 o
  -1   6   2        3.88      -32.85     78.60 o
   0   6   2     2576.13     2705.38     95.94 o
   1   6   2     2378.05     2370.97     91.85 o
   2   6   2       32.31      -34.01     69.03 o
   3   6   2      402.47      377.80     90.17 o
   4   6   2     4428.71     4286.46    102.81 o
   5   6   2       10.81       -8.05    173.85 o
   6   6   2      117.84      160.00    170.47 o
   7   6   2     1053.04     1426.00    178.18 o
   8   6   2      124.69      226.62    389.43 o
   9   6   2      963.57      595.64    415.61 o
  10   6   2      301.19      390.81    410.80 o
  11   6   2      197.27      498.66    440.77 o
 -11   7   2        8.08     -125.03    434.67 o
 -10   7   2      173.89      120.20    250.20 o
  -9   7   2      884.71      807.73    240.66 o
  -8   7   2      351.33      241.33    256.75 o
  -7   7   2      271.93      458.82    219.58 o
  -6   7   2        4.74     -106.97    202.04 o
  -5   7   2     1921.95     1531.50    203.16 o
  -4   7   2     2098.02     1745.42    190.10 o
  -3   7   2      592.64      632.73    161.56 o
  -2   7   2     2076.91     2484.56     89.91 o
  -1   7   2     4256.66     3556.41    207.50 o
   0   7   2       24.01       14.65     91.81 o
   1   7   2      339.18      417.05     98.50 o
   2   7   2     2451.41     2004.74    108.26 o
   3   7   2      818.36      994.06    179.51 o
   4   7   2        0.04      113.44    185.35 o
   5   7   2     2000.70     2297.65    208.56 o
   6   7   2     1038.62     1203.54    203.84 o
   7   7   2       69.77      308.90    194.38 o
   8   7   2       91.44      136.27    391.95 o
   9   7   2      747.46      476.55    447.95 o
  -9   8   2        0.82     -100.18    273.70 o
  -8   8   2       49.54      -89.12    258.56 o
  -7   8   2     2959.15     3362.42    277.42 o
  -6   8   2      397.41      148.86    228.14 o
  -5   8   2      119.42      173.13    215.79 o
  -4   8   2     5952.46     6878.67    243.90 o
  -3   8   2      830.00     1005.11    185.63 o
  -2   8   2       14.57      156.83    217.34 o
  -1   8   2      885.41     1030.97    155.59 o
   0   8   2     1108.49     1271.11    152.26 o
   1   8   2      453.44      476.48    176.22 o
   2   8   2      906.81     1319.18    195.80 o
   3   8   2        5.33      219.33    192.84 o
   4   8   2      434.94      788.54    211.66 o
   5   8   2     6014.38     8008.13    618.99 o
   6   8   2       86.59      374.52    222.86 o
   7   8   2      198.61      170.85    406.14 o
  -6   9   2        0.71      -77.76    256.35 o
  -5   9   2     1517.72     1886.10    250.64 o
  -4   9   2      396.09      494.69    221.32 o
  -3   9   2       24.37      215.28    200.37 o
  -2   9   2     1054.68     1282.26    403.27 o
  -1   9   2       66.90      -37.00    372.95 o
   0   9   2      985.43     1072.00    349.58 o
   1   9   2      768.20      932.62    373.27 o
   2   9   2       37.13      122.47    359.98 o
   3   9   2      963.62      901.94    234.34 o
   4   9   2       34.68     -203.55    238.13 o
   5   9   2      290.49      408.43    242.36 o
 -15   1   3      516.31      636.16    196.89 o
 -14   1   3       15.44      183.09    173.24 o
 -13   1   3     2656.95     3048.39    181.20 o
 -12   1   3      750.94      872.71    154.61 o
 -11   1   3      531.44      350.28    145.08 o
 -10   1   3     1713.04     1807.20    143.52 o
  -9   1   3       28.73       12.65     62.92 o
  -8   1   3     6499.88     5962.42     98.40 o
  -7   1   3     3662.15     3433.02     67.41 o
  -6   1   3     3070.87     3502.28     55.68 o
  -5   1   3    29121.85    28882.74    284.55 o
  -4   1   3    29236.29    29129.32    163.59 o
  -3   1   3     3907.30     3813.45     83.71 o
  -2   1   3    12993.75    16099.75     85.49 o
  -1   1   3    10218.91    11699.04     83.80 o
   0   1   3    18250.02    18753.22    122.51 o
   1   1   3     1877.95     3959.35     49.21 o
   2   1   3     1121.86     1773.71     49.57 o
   3   1   3     1676.69     1905.23     44.64 o
   4   1   3      157.22      187.77     47.06 o
   5   1   3      754.78      610.19     58.56 o
   6   1   3      171.90      214.31     90.98 o
   7   1   3     2490.52     2689.57    208.42 o
   8   1   3     1279.00     1609.35    136.12 o
   9   1   3      184.49       92.76    138.87 o
  10   1   3     6300.19     5875.56    194.98 o
  11   1   3      523.75      352.25    166.72 o
  12   1   3      383.80      265.55    179.75 o
  13   1   3     2255.09     1888.26    334.37 o
 -15   2   3     1847.90     1829.30    341.54 o
 -14   2   3      211.05      195.67    171.88 o
 -13   2   3      123.21      243.93    158.56 o
 -12   2   3     3254.27     3567.13    179.22 o
 -11   2   3       16.62      220.00    126.68 o
 -10   2   3       17.62       82.55     88.07 o
  -9   2   3      584.37      553.92     58.68 o
  -8   2   3       14.03       48.64     48.38 o
  -7   2   3      214.33      359.51     43.21 o
  -6   2   3     3665.51     2466.58    176.27 o
  -5   2   3    24988.85    23919.40    354.07 o
  -4   2   3     1475.24     1621.34     65.17 o
  -3   2   3    50283.66    51617.53    214.16 o
  -2   2   3     6546.51     4930.22     61.92 o
  -1   2   3     6869.53     5350.12     48.87 o
   0   2   3     4245.80     6795.95     75.29 o
   1   2   3     2712.38     3066.33     46.35 o
   2   2   3     6442.48     4834.14     99.96 o
   3   2   3      548.02      914.60     66.53 o
   4   2   3    22476.02    21942.18    296.37 o
   5   2   3      945.11      722.39     83.00 o
   6   2   3       34.20      -23.98     62.61 o
   7   2   3    17791.43    19143.52    346.62 o
   8   2   3      165.11      124.01    117.82 o
   9   2   3       50.22        8.05    134.84 o
  10   2   3     1545.59     1286.95    159.54 o
  11   2   3     2256.73     2231.47    177.75 o
  12   2   3       41.74      143.93    308.01 o
  13   2   3        2.16       33.86    342.86 o
 -14   3   3      444.18      508.93    326.90 o
 -13   3   3     1036.22     1015.17    335.36 o
 -12   3   3     4076.73     4097.46    163.68 o
 -11   3   3      772.11      884.95    103.42 o
 -10   3   3     7092.34     6972.83    169.33 o
  -9   3   3     3812.35     3576.81     94.97 o
  -8   3   3       29.50       48.80     61.30 o
  -7   3   3     7634.80     7527.97    158.28 o
  -6   3   3     9722.46     9806.12    567.22 o
  -5   3   3     3226.49     2293.30    115.73 o
  -4   3   3       74.82      117.28     36.64 o
  -3   3   3     7984.51     5355.84    144.95 o
  -2   3   3     3422.85     3509.13     48.55 o
  -1   3   3     7634.48    10592.62     68.14 o
   0   3   3     2274.51     1499.87     42.28 o
   1   3   3       25.92       48.63     39.75 o
   2   3   3    19616.24    18693.21    141.62 o
   3   3   3     7215.23     7907.10    203.90 o
   4   3   3     6124.83     7234.94    257.43 o
   5   3   3    11652.24    11697.47    651.58 o
   6   3   3    24003.82    24455.59    573.66 o
   7   3   3     2631.00     2802.44    119.42 o
   8   3   3       69.69      137.23    112.59 o
   9   3   3     3111.64     3080.08    153.61 o
  10   3   3      515.63      474.51    145.68 o
  11   3   3     3066.84     3464.41    349.78 o
  12   3   3      102.68      -40.01    356.18 o
  13   3   3        5.08      -90.61    280.70 o
 -14   4   3     1621.66     1928.71    408.21 o
 -13   4   3        2.79       80.45    364.40 o
 -12   4   3      372.00      981.23    342.84 o
 -11   4   3       27.59      105.46    166.21 o
 -10   4   3      168.13      199.58    161.02 o
  -9   4   3      978.00      551.94    228.95 o
  -8   4   3      199.28      259.51    149.32 o
  -7   4   3     1320.60     1397.12    152.37 o
  -6   4   3      894.05      664.58    138.50 o
  -5   4   3      675.88      626.84     82.38 o
  -4   4   3      205.36      176.49     37.28 o
  -3   4   3     1503.50     1093.27     54.88 o
  -2   4   3       51.79      366.10     52.28 o
  -1   4   3    12203.85    10244.31    140.48 o
   0   4   3      347.24      352.90     59.46 o
   1   4   3     7199.07     7958.12    174.13 o
   2   4   3    12763.27    12271.08    335.05 o
   3   4   3        7.13       57.34     71.97 o
   4   4   3     7253.61     7091.32    258.35 o
   5   4   3     1115.24     1074.60     67.95 o
   6   4   3     4809.08     5607.35    149.89 o
   7   4   3     2838.43     3091.72    137.57 o
   8   4   3      229.94      179.69    105.26 o
   9   4   3     4561.31     5032.31    367.16 o
  10   4   3       90.05     -268.45    320.95 o
  11   4   3      669.53      475.37    264.55 o
  12   4   3     1221.33     1560.11    300.29 o
 -13   5   3      144.57      292.30    415.71 o
 -12   5   3      224.56      436.98    362.23 o
 -11   5   3     4758.09     4343.50    219.29 o
 -10   5   3     1881.10     2549.66    392.56 o
  -9   5   3     1640.11     1816.58    254.59 o
  -8   5   3    15516.29    14922.03    272.96 o
  -7   5   3     1335.51     1050.76    172.07 o
  -6   5   3      852.91      675.49    159.70 o
  -5   5   3    17252.21    16519.07    245.04 o
  -4   5   3      161.74      138.24     55.39 o
  -3   5   3     5650.52     5468.51    104.10 o
  -2   5   3     1304.95     1294.61     83.65 o
  -1   5   3        5.99       -6.87     71.88 o
   0   5   3    17287.33    16334.12    275.27 o
   1   5   3     2331.17     2065.88     73.82 o
   2   5   3      544.07      489.43     67.09 o
   3   5   3    10789.90    10427.57    140.77 o
   4   5   3     2191.45     2106.91     98.19 o
   5   5   3      485.06      497.00     68.27 o
   6   5   3     2154.44     1716.90    137.17 o
   7   5   3      134.12       59.47     97.47 o
   8   5   3     2429.91     2496.01    165.09 o
   9   5   3      107.73     -123.03    268.30 o
  10   5   3      240.53      112.16    284.53 o
  11   5   3      575.04     1191.65    435.73 o
 -12   6   3       18.73      229.02    435.32 o
 -11   6   3       13.33       66.95    232.34 o
 -10   6   3     2022.39     2058.71    239.84 o
  -9   6   3       27.92      -41.47    207.86 o
  -8   6   3     1277.62     1047.83    209.12 o
  -7   6   3     2366.97     2670.50    218.75 o
  -6   6   3      434.81      497.46    188.33 o
  -5   6   3      333.14      285.66     67.08 o
  -4   6   3       18.27       28.15     68.20 o
  -3   6   3      383.30      409.37     48.79 o
  -2   6   3      176.23      163.99     79.73 o
  -1   6   3     8815.67     8502.53    128.62 o
   0   6   3      599.13      522.46     95.25 o
   1   6   3       23.07      -19.00     88.42 o
   2   6   3    12266.20    13192.18    190.35 o
   3   6   3      119.94      -36.30     90.30 o
   4   6   3      339.37      324.06    158.46 o
   5   6   3     2999.90     2819.23    104.77 o
   6   6   3      898.62      917.14    173.07 o
   7   6   3       17.18      -27.87    164.95 o
   8   6   3      907.65      244.00    408.94 o
   9   6   3     1920.04     2542.99    464.41 o
  10   6   3        3.74      201.74    471.51 o
 -11   7   3       75.17      180.54    259.74 o
 -10   7   3      402.60      597.83    255.57 o
  -9   7   3       56.16     -160.66    226.57 o
  -8   7   3       55.33      -67.23    229.34 o
  -7   7   3     3292.37     3222.08    234.60 o
  -6   7   3        3.19      -66.11    205.56 o
  -5   7   3        3.08       92.20    190.26 o
  -4   7   3     2896.79     2854.78    197.78 o
  -3   7   3       53.43       -5.28    157.61 o
  -2   7   3        7.86       71.73     88.52 o
  -1   7   3     4377.52     4321.03    184.95 o
   0   7   3       40.15       72.71    104.21 o
   1   7   3      209.17      432.85    106.45 o
   2   7   3     1599.70     1720.88    115.24 o
   3   7   3      662.78      462.93    191.96 o
   4   7   3      266.43      170.25    199.33 o
   5   7   3        2.90        8.62    206.79 o
   6   7   3      989.47     1398.10    224.80 o
   7   7   3     1369.13     1357.69    420.58 o
   8   7   3      711.35      961.90    419.50 o
   9   7   3      385.34      312.75    470.55 o
  -9   8   3      203.79      393.79    259.08 o
  -8   8   3      143.95      -46.29    256.46 o
  -7   8   3      354.75      123.96    238.84 o
  -6   8   3        7.30      -61.81    223.99 o
  -5   8   3       92.43        9.84    211.69 o
  -4   8   3       56.17      207.18    189.02 o
  -3   8   3       28.55      265.18    176.64 o
  -2   8   3        5.69      -75.54    228.08 o
  -1   8   3       33.95       -6.11    153.68 o
   0   8   3        6.91      105.44    145.39 o
   1   8   3      313.51      318.06    175.11 o
   2   8   3       71.90       67.98    193.86 o
   3   8   3        1.43      189.96    209.18 o
   4   8   3      800.43     1040.43    226.91 o
   5   8   3       77.23      111.93    228.28 o
   6   8   3      135.81      463.37    240.86 o
   7   8   3      254.48      305.86    442.48 o
  -6   9   3      101.68      207.50    250.61 o
  -5   9   3      539.16      665.93    236.79 o
  -4   9   3     2127.55     2280.57    248.43 o
  -3   9   3      151.89       31.82    201.82 o
  -2   9   3      969.79     1028.95    358.93 o
  -1   9   3     1550.85     1653.12    367.42 o
   0   9   3       22.24      200.71    377.81 o
   1   9   3      251.60      470.49    351.20 o
   2   9   3      415.80      329.85    349.81 o
   3   9   3       65.84      318.76    225.74 o
   4   9   3       34.09      258.58    242.40 o
 -15   0   4     1062.87      918.84    287.95 o
 -14   0   4      430.26      -64.74    252.15 o
 -13   0   4     3192.13     2855.63    262.03 o
 -12   0   4      707.75      597.80    214.61 o
 -11   0   4      582.39      709.76    201.03 o
 -10   0   4     6747.23     6988.76    242.85 o
  -9   0   4     4470.83     4076.11    230.63 o
  -8   0   4     4743.66     4254.83     91.87 o
  -7   0   4     7827.71     8629.24    194.70 o
  -6   0   4    10846.81     9039.79    156.04 o
  -5   0   4     7709.99    10915.27    110.11 o
  -4   0   4    30174.49    25790.63    449.10 o
  -3   0   4     5120.65     3511.88     61.24 o
  -2   0   4    96104.95   112339.14    933.67 o
  -1   0   4     3765.90     3185.46     78.79 o
   0   0   4     1494.48      643.91     73.10 o
   1   0   4   222186.64   239282.41   1523.25 o
   2   0   4    17301.88    16151.84    203.40 o
   3   0   4      207.96       55.09     56.50 o
   4   0   4    50824.31    61053.43    373.85 o
   5   0   4     3364.51     3120.81    151.62 o
   6   0   4     8273.20     7036.50    200.63 o
   7   0   4      331.82      485.02    173.59 o
   8   0   4      636.00      706.43    192.79 o
   9   0   4     3907.38     4103.33    250.19 o
  10   0   4     1861.32     2171.97    263.29 o
  11   0   4      882.66     1313.43    268.26 o
  12   0   4     1008.38      545.37    294.31 o
  13   0   4     2904.34     2355.91    334.94 o
 -15   1   4      697.85      397.13    197.01 o
 -14   1   4       33.00       47.40    175.20 o
 -13   1   4     2433.42     2915.45    185.63 o
 -12   1   4     1551.79     1286.06    158.17 o
 -11   1   4     4273.97     4418.78    108.78 o
 -10   1   4       19.77       58.67     83.22 o
  -9   1   4     3196.85     2919.24     77.41 o
  -8   1   4    12265.71    11115.74    171.28 o
  -7   1   4     4013.96     2702.02     77.96 o
  -6   1   4    11544.71     9992.84    131.54 o
  -5   1   4     3320.66     4719.10     67.35 o
  -4   1   4      729.63     1179.06     39.14 o
  -3   1   4     5383.79     3781.69     50.44 o
  -2   1   4      195.51      168.40     30.09 o
  -1   1   4     3488.59     1561.33     36.94 o
   0   1   4    10771.09     9883.67    128.70 o
   1   1   4      369.51      488.51     37.45 o
   2   1   4     6980.37     6107.08    100.56 o
   3   1   4    15174.23    12609.75     97.21 o
   4   1   4      995.65     1840.42     64.64 o
   5   1   4     3145.40     2829.84    107.13 o
   6   1   4     1336.83     1362.22    116.76 o
   7   1   4     5230.42     5848.71    228.05 o
   8   1   4     4687.88     5050.81    282.81 o
   9   1   4        1.50      -94.49    153.16 o
  10   1   4     5593.04     5696.72    205.60 o
  11   1   4     1316.73      954.58    188.57 o
  12   1   4        9.01      -34.24    202.25 o
  13   1   4     1232.78     1395.69    355.47 o
 -15   2   4      395.71      530.81    341.30 o
 -14   2   4     1561.42     1964.45    292.21 o
 -13   2   4      936.02     1215.43    177.78 o
 -12   2   4      295.74      419.79    179.23 o
 -11   2   4     1860.92     2078.35    108.27 o
 -10   2   4     5171.90     5504.17    118.86 o
  -9   2   4     7687.04     7695.45     89.47 o
  -8   2   4      589.87     1000.93     56.89 o
  -7   2   4       12.29       16.62     25.35 o
  -6   2   4    17707.35    15730.48     98.45 o
  -5   2   4     1909.46     1494.58     54.99 o
  -4   2   4    11504.59    10308.86    158.80 o
  -3   2   4    10363.99    14051.24    177.26 o
  -2   2   4      495.07      708.11     34.59 o
  -1   2   4    27837.12    29873.34    261.92 o
   0   2   4    11582.48    16737.81     84.00 o
   1   2   4      399.84      179.47     45.91 o
   2   2   4     6587.52    10094.37    157.49 o
   3   2   4     2785.13     2667.81     88.75 o
   4   2   4      234.04      430.08     81.14 o
   5   2   4     8690.82     9349.30    138.99 o
   6   2   4      611.06      529.39    108.33 o
   7   2   4       46.72       30.69    126.24 o
   8   2   4     5260.90     5843.41    376.38 o
   9   2   4     1834.94     1760.88    153.13 o
  10   2   4      798.49      460.84    167.33 o
  11   2   4      559.08      564.57    187.03 o
  12   2   4     2323.34     2391.85    368.75 o
  13   2   4      902.60      808.64    376.67 o
 -15   3   4      122.74      111.76    376.77 o
 -14   3   4     1232.66      846.21    364.60 o
 -13   3   4      528.35      796.82    319.89 o
 -12   3   4      257.20      208.41    103.72 o
 -11   3   4     2196.08     2088.92    105.37 o
 -10   3   4      680.11      461.22     86.31 o
  -9   3   4      169.77      231.11     84.78 o
  -8   3   4     1110.02      998.29     67.97 o
  -7   3   4      804.30      966.50     39.13 o
  -6   3   4     2314.85     1838.79     82.56 o
  -5   3   4     1684.27     1644.86     31.84 o
  -4   3   4     2076.94     2215.75     63.08 o
  -3   3   4     8288.81     8593.56     50.84 o
  -2   3   4     8529.80     7707.63    153.62 o
  -1   3   4       32.92      253.87     42.14 o
   0   3   4       68.27      215.11     43.49 o
   1   3   4       12.86       40.30     52.43 o
   2   3   4      498.35      538.14     76.27 o
   3   3   4      123.32      376.35     60.07 o
   4   3   4      193.73      194.82     93.37 o
   5   3   4    14624.43    16649.27    172.95 o
   6   3   4      163.23      262.32    133.64 o
   7   3   4      843.46      855.47    122.61 o
   8   3   4     1414.68     2008.98    170.32 o
   9   3   4      700.62      605.27    142.33 o
  10   3   4      373.37      309.69    158.02 o
  11   3   4       18.06      189.45    354.36 o
  12   3   4     1003.95     1061.47    373.23 o
 -14   4   4      106.34      123.93    394.94 o
 -13   4   4       58.96      -18.41    367.60 o
 -12   4   4      304.21      235.98    266.81 o
 -11   4   4       80.36     -131.47    164.58 o
 -10   4   4      175.38      -20.64    169.30 o
  -9   4   4     2693.67     2672.27    177.34 o
  -8   4   4     3566.08     2979.68    175.32 o
  -7   4   4     3089.54     3044.28    166.87 o
  -6   4   4    14020.73    13879.39    157.87 o
  -5   4   4     3820.25     3804.48     62.46 o
  -4   4   4     8894.78     8716.26    188.95 o
  -3   4   4    17050.54    17566.86    177.25 o
  -2   4   4     3129.57     3313.51    125.52 o
  -1   4   4      299.56      286.00     61.18 o
   0   4   4     1489.23     1057.65    112.32 o
   1   4   4     6875.97     8171.32    145.14 o
   2   4   4     1287.83     1073.74     86.89 o
   3   4   4     2201.95     1702.51     96.55 o
   4   4   4      272.40      251.83     95.06 o
   5   4   4     6742.64     7797.76    326.51 o
   6   4   4    12779.81    14101.83   1003.34 o
   7   4   4        8.11       12.51    114.50 o
   8   4   4     6103.46     6519.72    164.56 o
   9   4   4     1845.83     1658.56    359.48 o
  10   4   4        9.86        4.02    361.66 o
  11   4   4     1183.57     1411.09    412.60 o
  12   4   4      271.60      171.65    314.87 o
 -13   5   4       62.58      165.47    396.53 o
 -12   5   4      127.01      160.02    217.58 o
 -11   5   4       87.43       27.24    192.28 o
 -10   5   4      171.20       12.98    194.28 o
  -9   5   4      610.52      454.39    270.72 o
  -8   5   4      694.22      674.78    181.56 o
  -7   5   4      804.63      648.59    167.97 o
  -6   5   4       17.76       -9.32    160.43 o
  -5   5   4      360.04      252.91     63.34 o
  -4   5   4      167.71      187.89     60.41 o
  -3   5   4        0.92       40.66     47.85 o
  -2   5   4      553.52      524.13     93.76 o
  -1   5   4      165.23      251.02    102.87 o
   0   5   4      473.31      547.49    133.48 o
   1   5   4       50.05      106.64    100.97 o
   2   5   4     1695.07     1920.08    255.91 o
   3   5   4       97.25      203.90    254.19 o
   4   5   4     1063.57     1047.70    111.66 o
   5   5   4      198.35      259.89    106.63 o
   6   5   4       18.09       35.91    113.55 o
   7   5   4      420.25      341.27    158.04 o
   8   5   4       23.15     -180.61    364.34 o
   9   5   4        1.06     -135.37    354.89 o
  10   5   4      472.59      263.72    292.73 o
  11   5   4       92.76        6.33    318.78 o
 -12   6   4        6.31      203.00    231.42 o
 -11   6   4        0.18       94.34    221.73 o
 -10   6   4      452.39      179.13    213.37 o
  -9   6   4       99.41      -92.92    207.51 o
  -8   6   4      309.99      280.86    213.46 o
  -7   6   4     2018.53     1805.10    203.09 o
  -6   6   4     1389.33     1074.25    182.10 o
  -5   6   4     1719.95     1626.86    183.51 o
  -4   6   4     3945.45     3583.51     92.41 o
  -3   6   4     1099.96     1054.72     73.91 o
  -2   6   4     4668.43     4194.94    113.71 o
  -1   6   4      503.88      434.56     91.33 o
   0   6   4        7.77      -28.14     92.61 o
   1   6   4     6175.03     6105.16    134.60 o
   2   6   4      433.52      538.14    144.50 o
   3   6   4      993.05      801.34    194.10 o
   4   6   4     1383.03     1362.30    206.90 o
   5   6   4     1029.52     1219.36    131.17 o
   6   6   4     4328.44     4429.65    241.65 o
   7   6   4      135.01       -5.01    182.79 o
   8   6   4      711.09      279.30    295.75 o
   9   6   4     1606.66     1748.41    318.05 o
  10   6   4        1.30        1.46    437.34 o
 -11   7   4      443.02      784.97    262.89 o
 -10   7   4      744.18      499.14    236.42 o
  -9   7   4        4.29     -208.26    219.64 o
  -8   7   4        6.52     -141.03    226.81 o
  -7   7   4     2221.56     1693.43    256.72 o
  -6   7   4      711.83      870.22    208.60 o
  -5   7   4     1936.64     1765.23    193.26 o
  -4   7   4     1484.75     1357.27    181.64 o
  -3   7   4      854.64      900.28    165.04 o
  -2   7   4     1372.10     1501.68    103.41 o
  -1   7   4      615.87      583.05    111.81 o
   0   7   4       39.97       32.68    111.89 o
   1   7   4        4.75        4.63    116.52 o
   2   7   4      747.82      529.98    118.50 o
   3   7   4      296.97      329.91    178.66 o
   4   7   4     1090.14      951.29    193.02 o
   5   7   4     2507.16     2689.08    209.22 o
   6   7   4      619.73      468.58    229.56 o
   7   7   4      404.59      552.96    436.85 o
   8   7   4     1612.56     2279.85    478.63 o
  -9   8   4      731.45      920.37    264.64 o
  -8   8   4      366.17       68.45    237.49 o
  -7   8   4       25.40      -95.27    225.70 o
  -6   8   4      125.68      237.24    215.91 o
  -5   8   4        9.23      228.77    199.57 o
  -4   8   4     4021.08     4981.18    220.35 o
  -3   8   4      540.57      127.92    183.67 o
  -2   8   4       89.13       58.78    167.60 o
  -1   8   4     2864.85     3274.16    182.56 o
   0   8   4      723.03      440.07    156.35 o
   1   8   4       58.22       50.69    192.36 o
   2   8   4     2554.57     1877.09    227.82 o
   3   8   4     2015.54     2247.66    242.73 o
   4   8   4      553.41      406.58    236.62 o
   5   8   4      561.67      346.03    245.72 o
   6   8   4     1230.76     1605.29    443.25 o
  -6   9   4       69.26      247.42    241.98 o
  -5   9   4        2.75      244.22    227.93 o
  -4   9   4       17.98      130.77    213.98 o
  -3   9   4      621.02      888.80    314.71 o
  -2   9   4       57.96      387.18    393.93 o
  -1   9   4       16.27      201.68    382.29 o
   0   9   4       16.01       24.46    354.00 o
   1   9   4       82.19      180.04    380.67 o
   2   9   4      110.86      194.03    381.42 o
   3   9   4        4.56      166.90    378.48 o
 -15   1   5      107.43      -74.93    190.47 o
 -14   1   5     1878.96     1726.42    187.38 o
 -13   1   5      221.81      218.46    163.81 o
 -12   1   5      114.04      -10.42    148.29 o
 -11   1   5     6045.83     5731.74    117.92 o
 -10   1   5     6825.60     6530.17    160.46 o
  -9   1   5        2.21       -4.96     38.93 o
  -8   1   5    14541.98    15737.65    170.52 o
  -7   1   5    11583.25    12355.42    138.79 o
  -6   1   5     1437.68     1982.38     69.81 o
  -5   1   5     2541.10     3183.29     60.82 o
  -4   1   5     1553.80     2462.49     46.26 o
  -3   1   5     1132.13     1803.05     37.54 o
  -2   1   5      947.46     1047.17     38.30 o
  -1   1   5     1581.66     1764.36     43.51 o
   0   1   5      363.82      718.77     45.09 o
   1   1   5    18491.41    26176.52    346.74 o
   2   1   5      279.88      578.10     74.13 o
   3   1   5     9814.63    11346.40    131.39 o
   4   1   5    29058.45    32960.96    471.39 o
   5   1   5      337.67      248.33    101.05 o
   6   1   5     3130.53     3360.94    138.01 o
   7   1   5    11745.77    12885.64    199.44 o
   8   1   5       26.54       66.49    144.04 o
   9   1   5      158.02      -69.34    165.13 o
  10   1   5      971.95      612.74    185.29 o
  11   1   5        6.80       31.89    203.79 o
  12   1   5      642.02      767.05    226.22 o
 -15   2   5      230.12      275.82    344.02 o
 -14   2   5       80.50       24.67    165.08 o
 -13   2   5      296.43      202.10    152.75 o
 -12   2   5     3476.41     3646.20    120.55 o
 -11   2   5       66.87       53.61     94.68 o
 -10   2   5      165.12      151.76     87.21 o
  -9   2   5     5838.74     5243.44     83.03 o
  -8   2   5      988.25     1010.88     75.63 o
  -7   2   5       26.81        8.81     56.15 o
  -6   2   5     3620.87     4706.95     98.09 o
  -5   2   5    25454.46    26773.67    240.84 o
  -4   2   5      216.62      289.43     40.32 o
  -3   2   5      650.85      939.45     44.30 o
  -2   2   5    18512.74    17163.23    138.38 o
  -1   2   5      578.08      263.92     40.65 o
   0   2   5      828.16      559.84     43.65 o
   1   2   5     2054.59     2401.28    170.51 o
   2   2   5     4042.84     5464.34    106.24 o
   3   2   5     1078.48     1361.02     90.55 o
   4   2   5     2791.45     2903.27    109.71 o
   5   2   5    10452.99    11141.13    161.16 o
   6   2   5      668.98      589.76    115.78 o
   7   2   5     2263.73     2145.82    144.70 o
   8   2   5     1484.63     1968.04    155.59 o
   9   2   5       72.05       44.02    158.79 o
  10   2   5      600.69      479.70    184.14 o
  11   2   5      427.82      347.60    203.74 o
  12   2   5       33.56      -76.77    351.68 o
 -15   3   5     2691.25     2249.31    387.56 o
 -14   3   5       17.44       11.92    356.90 o
 -13   3   5       37.60       31.05    311.81 o
 -12   3   5     3355.40     3046.59    116.31 o
 -11   3   5      370.83      276.55     91.53 o
 -10   3   5       84.26       41.61     82.35 o
  -9   3   5     2393.38     1613.87    216.60 o
  -8   3   5     3845.13     3042.44    187.24 o
  -7   3   5     3553.14     2929.62     67.75 o
  -6   3   5     5135.42     5392.09     90.77 o
  -5   3   5     3117.16     2644.34     66.42 o
  -4   3   5    20054.67    20006.29    525.38 o
  -3   3   5    36564.06    33772.61    370.52 o
  -2   3   5      765.87     1221.11     66.96 o
  -1   3   5     1770.23     1653.10     59.96 o
   0   3   5    19678.27    19229.62    159.88 o
   1   3   5     1032.31      750.78    152.29 o
   2   3   5     6891.33     6538.90    218.19 o
   3   3   5    11241.02    13524.63    290.57 o
   4   3   5     2250.35     2567.58    232.20 o
   5   3   5     6251.09     6473.50    316.45 o
   6   3   5      227.43      307.33    120.98 o
   7   3   5     1916.28     1987.79    151.32 o
   8   3   5     6137.26     6052.12    365.46 o
   9   3   5      521.06      536.55    155.93 o
  10   3   5       39.34       30.04    177.13 o
  11   3   5     1942.80     1455.39    368.01 o
  12   3   5      157.46      330.89    397.23 o
 -14   4   5      494.71      322.97    376.24 o
 -13   4   5       64.74       92.43    179.56 o
 -12   4   5      758.77     1062.85    184.37 o
 -11   4   5      178.95       79.84    170.49 o
 -10   4   5     3992.55     4092.00    193.99 o
  -9   4   5     1128.32      996.89    164.18 o
  -8   4   5      797.81      587.76    149.19 o
  -7   4   5     8989.56     8054.17    133.84 o
  -6   4   5       39.34       91.20     45.87 o
  -5   4   5     8116.02     7429.82    269.40 o
  -4   4   5     3159.46     3723.98     93.29 o
  -3   4   5     1211.71     1396.30     63.61 o
  -2   4   5    14395.87    12991.04    111.24 o
  -1   4   5       42.73       27.49     87.32 o
   0   4   5     4860.09     3985.35    116.71 o
   1   4   5      142.65      159.45     92.92 o
   2   4   5      429.29      316.97    210.64 o
   3   4   5     5539.69     4852.05    270.60 o
   4   4   5      185.79      149.98    102.11 o
   5   4   5       11.73      -76.30    114.21 o
   6   4   5       13.11      109.19    139.98 o
   7   4   5      131.11      132.98    133.20 o
   8   4   5        5.27     -142.55    147.31 o
   9   4   5      243.56      594.64    350.62 o
  10   4   5       81.12       65.29    349.38 o
  11   4   5      797.29      908.99    403.90 o
 -13   5   5      329.99      290.22    213.28 o
 -12   5   5      166.09      115.67    203.77 o
 -11   5   5     1137.78     1159.10    199.45 o
 -10   5   5      104.77      185.96    195.10 o
  -9   5   5     1442.24     1747.70    192.66 o
  -8   5   5      369.81      393.06    178.28 o
  -7   5   5     1168.82      946.90    174.23 o
  -6   5   5     4395.84     4030.75    243.23 o
  -5   5   5     2517.19     2594.54    147.71 o
  -4   5   5     4048.94     3933.74     97.12 o
  -3   5   5      373.94      316.83     66.60 o
  -2   5   5      429.39      410.00    111.77 o
  -1   5   5    10621.53    10657.95    410.00 o
   0   5   5       65.23       94.34    129.20 o
   1   5   5       72.05      -23.46    110.74 o
   2   5   5    18439.16    19535.25    403.33 o
   3   5   5       46.33      106.60    247.94 o
   4   5   5     2235.42     2486.91    128.74 o
   5   5   5     2161.10     2650.21    137.68 o
   6   5   5      738.76      622.00    131.80 o
   7   5   5     6870.02     8779.27    620.58 o
   8   5   5      451.61      326.38    350.33 o
   9   5   5     1318.43     1317.32    416.99 o
  10   5   5     3016.21     2947.46    467.32 o
 -12   6   5      117.17      209.56    234.08 o
 -11   6   5     1394.89      686.70    220.59 o
 -10   6   5     1045.01     1194.97    225.39 o
  -9   6   5       22.13      119.64    213.16 o
  -8   6   5       26.91      -39.74    196.60 o
  -7   6   5     6320.02     6600.28    236.70 o
  -6   6   5      192.56       61.28    176.11 o
  -5   6   5      228.04      324.84    161.38 o
  -4   6   5     2520.07     2191.85     88.42 o
  -3   6   5      738.81      629.97     86.93 o
  -2   6   5       63.11      159.40     94.88 o
  -1   6   5      349.57      269.72    112.18 o
   0   6   5     8615.16     9018.85    713.91 o
   1   6   5     1013.29     1311.89    132.17 o
   2   6   5     1138.26     1135.20    294.09 o
   3   6   5     4180.70     4898.97    341.50 o
   4   6   5        6.61      -73.22    323.47 o
   5   6   5      180.12       83.02    130.03 o
   6   6   5      239.18       92.33    372.20 o
   7   6   5       69.16       12.67    386.42 o
   8   6   5      154.68      403.50    390.00 o
   9   6   5     1119.71     1505.51    337.82 o
 -11   7   5      277.42      177.19    240.09 o
 -10   7   5      323.61      237.25    233.57 o
  -9   7   5      821.77     1211.19    271.67 o
  -8   7   5     1934.33     2215.50    244.86 o
  -7   7   5      736.34      913.98    209.59 o
  -6   7   5       93.08      270.99    193.73 o
  -5   7   5     2354.76     2672.62    262.72 o
  -4   7   5     1200.64     1131.77    185.49 o
  -3   7   5     1019.87     1032.13    173.30 o
  -2   7   5      222.77      109.52    158.55 o
  -1   7   5       12.18       34.38    106.32 o
   0   7   5     3324.66     3799.09    169.42 o
   1   7   5      314.40      521.86    117.48 o
   2   7   5      662.10      835.52    176.11 o
   3   7   5     1929.32     1878.40    195.60 o
   4   7   5      468.65      387.47    198.34 o
   5   7   5      496.41      459.55    210.65 o
   6   7   5     1400.46     1094.66    219.98 o
   7   7   5       25.07      -59.30    302.67 o
   8   7   5      148.23      -46.18    332.17 o
  -9   8   5      180.53      163.00    253.73 o
  -8   8   5       59.86      250.63    242.43 o
  -7   8   5       65.41      109.17    229.91 o
  -6   8   5       20.77      177.09    221.54 o
  -5   8   5      883.21      982.01    213.94 o
  -4   8   5       33.82     -142.75    198.91 o
  -3   8   5       53.89       60.90    183.30 o
  -2   8   5      908.14      797.67    179.88 o
  -1   8   5      417.27      339.19    175.02 o
   0   8   5       10.95       40.82    163.40 o
   1   8   5      526.09      464.96    213.82 o
   2   8   5        5.48       -2.49    222.90 o
   3   8   5        4.25      -86.80    239.87 o
   4   8   5       92.28       93.30    257.58 o
   5   8   5       12.91      -80.34    263.40 o
   6   8   5        2.86     -118.70    458.83 o
  -6   9   5       43.82      246.88    239.95 o
  -5   9   5      373.46      265.27    238.84 o
  -4   9   5       56.02      -56.33    225.54 o
  -3   9   5        2.01      -18.21    218.46 o
  -2   9   5       85.60      104.50    396.62 o
  -1   9   5        5.21      -40.08    399.90 o
   0   9   5      370.40      319.69    372.96 o
   1   9   5      823.62      691.54    404.70 o
   2   9   5       99.70       41.05    386.50 o
   3   9   5      797.00      638.43    399.39 o
 -15   0   6     1401.89     1790.29    282.39 o
 -14   0   6       18.81       93.55    243.87 o
 -13   0   6     4414.89     5210.17    273.52 o
 -12   0   6      461.62      297.40    209.54 o
 -11   0   6     2929.03     2397.04     97.42 o
 -10   0   6     1279.05     1273.93     93.77 o
  -9   0   6     1098.79     1063.57    165.73 o
  -8   0   6    50039.74    49408.85    389.30 o
  -7   0   6       45.84      177.12    116.18 o
  -6   0   6     3043.33     3402.88    138.77 o
  -5   0   6    33412.52    32437.50    179.79 o
  -4   0   6     9679.04     7922.64    138.04 o
  -3   0   6     1441.91      721.50     62.62 o
  -2   0   6     5830.23     9120.41    211.97 o
  -1   0   6      130.12      138.78     57.91 o
   0   0   6     2984.51     4688.81    129.26 o
   1   0   6    14408.80    12651.29    188.95 o
   2   0   6     2348.92     2368.06    129.72 o
   3   0   6      935.07      765.37    136.86 o
   4   0   6     8561.59     9887.88    212.66 o
   5   0   6     2633.57     2808.01    187.82 o
   6   0   6      305.55      626.39    181.42 o
   7   0   6     3337.12     3036.34    218.35 o
   8   0   6     9783.69    11393.95    321.52 o
   9   0   6     1116.44     1538.25    264.94 o
  10   0   6     6171.43     5294.50    332.45 o
  11   0   6     5859.87     6892.66    379.03 o
  12   0   6      720.65     1123.75    354.21 o
 -15   1   6      418.32      483.69    188.35 o
 -14   1   6       25.49       10.87    167.39 o
 -13   1   6      759.83      941.50    162.90 o
 -12   1   6        1.69      -56.50    145.07 o
 -11   1   6      344.33      464.17     93.54 o
 -10   1   6      237.29      179.28     52.09 o
  -9   1   6     8658.50     8332.55    153.65 o
  -8   1   6     4908.06     4896.85    121.74 o
  -7   1   6     3560.78     3253.57     78.94 o
  -6   1   6    18147.42    17082.18    116.47 o
  -5   1   6     1060.48     1936.99     62.82 o
  -4   1   6     3528.53     3189.30     60.90 o
  -3   1   6    19913.23    22276.87    400.69 o
  -2   1   6     2317.52     4319.88     74.91 o
  -1   1   6    10910.55     8577.12    252.34 o
   0   1   6      131.73       67.31     69.98 o
   1   1   6    30212.81    31302.67    325.49 o
   2   1   6    13985.83    14324.04    235.22 o
   3   1   6      534.51      389.56     88.88 o
   4   1   6    11337.16    11066.77    531.13 o
   5   1   6     2553.42     3424.22    126.29 o
   6   1   6     2096.83     2735.69    156.32 o
   7   1   6       12.01      132.12    135.24 o
   8   1   6      120.93       60.62    158.67 o
   9   1   6      960.06     1338.17    189.47 o
  10   1   6      764.91      896.87    204.77 o
  11   1   6      533.89      473.19    226.36 o
  12   1   6      151.40      -32.17    247.39 o
 -15   2   6     1780.46     1520.61    347.92 o
 -14   2   6      123.22      125.85    299.78 o
 -13   2   6        9.35      -10.13    145.29 o
 -12   2   6     3654.82     2971.54    116.27 o
 -11   2   6      150.62      213.57     95.32 o
 -10   2   6      864.94      728.83     92.67 o
  -9   2   6     3007.72     2865.47     95.36 o
  -8   2   6      170.57       87.47     69.50 o
  -7   2   6      489.72      513.43     59.54 o
  -6   2   6     7703.56     9617.69    127.90 o
  -5   2   6      960.27     1755.06     68.31 o
  -4   2   6        0.78       50.37     47.18 o
  -3   2   6    12074.26    12129.31     91.67 o
  -2   2   6    17794.57    19333.44    404.46 o
  -1   2   6     4129.46     5110.48    156.30 o
   0   2   6      993.02      936.81    124.69 o
   1   2   6    19474.65    18926.75    166.24 o
   2   2   6     7236.29     6383.44    214.14 o
   3   2   6    10425.33    11834.02    153.33 o
   4   2   6     1187.01     1349.38    111.75 o
   5   2   6     1685.31     2217.78    139.64 o
   6   2   6    12611.23    14055.00    531.03 o
   7   2   6      180.33      310.01    145.75 o
   8   2   6      590.03      894.03    173.13 o
   9   2   6     6260.45     6283.16    381.08 o
  10   2   6       46.31      -92.69    299.39 o
  11   2   6      478.04      617.41    221.43 o
 -15   3   6       16.54      193.50    370.43 o
 -14   3   6      117.14      181.23    333.81 o
 -13   3   6      167.08       79.19    158.60 o
 -12   3   6      273.21      330.47    159.30 o
 -11   3   6     2006.64     2122.49    102.75 o
 -10   3   6      199.39       90.76     83.61 o
  -9   3   6      849.40      714.12     49.73 o
  -8   3   6      623.66      536.43     41.45 o
  -7   3   6     1847.83     1800.48     57.98 o
  -6   3   6      317.60      334.07     50.18 o
  -5   3   6      185.16      221.95     47.98 o
  -4   3   6     9854.56    11242.17    273.09 o
  -3   3   6     1690.82     1750.56     48.75 o
  -2   3   6      849.15      847.79     59.84 o
  -1   3   6     6435.28     5875.65    120.08 o
   0   3   6     1270.76     1588.96     93.51 o
   1   3   6      314.89      540.00    143.03 o
   2   3   6      192.29      245.85     94.08 o
   3   3   6     3832.79     4504.63    128.51 o
   4   3   6     1906.43     2206.33    125.05 o
   5   3   6     2923.56     3411.26    140.21 o
   6   3   6     1798.49     2127.05    220.95 o
   7   3   6     1264.31     1294.59    157.99 o
   8   3   6      962.00     1192.07    249.31 o
   9   3   6      143.51      252.13    213.53 o
  10   3   6      188.24      166.76    197.83 o
  11   3   6      149.63      134.75    382.58 o
 -14   4   6        1.74      -32.62    377.41 o
 -13   4   6     2036.97     1693.07    194.77 o
 -12   4   6     1289.09     1096.22    185.84 o
 -11   4   6      138.95      136.63    171.25 o
 -10   4   6     5102.19     4511.85    453.61 o
  -9   4   6     1695.72     1463.47    169.99 o
  -8   4   6       91.71        1.05    155.36 o
  -7   4   6     1584.57     1200.24    107.51 o
  -6   4   6      580.73      558.70     73.74 o
  -5   4   6       95.51      109.20     47.79 o
  -4   4   6     1719.23     1638.43     56.17 o
  -3   4   6     1492.73     1770.29     84.68 o
  -2   4   6     4188.44     4665.91    175.54 o
  -1   4   6    12124.95    12459.84    725.55 o
   0   4   6      874.71      912.45    163.26 o
   1   4   6     4272.05     4143.93    220.13 o
   2   4   6    13509.36    13899.67    321.27 o
   3   4   6      623.75      601.61    114.12 o
   4   4   6     3018.52     2706.56    361.50 o
   5   4   6     5820.95     6521.82    166.62 o
   6   4   6       44.78       46.32    177.45 o
   7   4   6        3.32      -84.30    148.47 o
   8   4   6      213.88      133.52    167.40 o
   9   4   6       46.68       76.45    375.20 o
  10   4   6     1191.85     1216.99    388.07 o
 -13   5   6       54.07       72.07    207.08 o
 -12   5   6      170.72      108.83    198.66 o
 -11   5   6      307.71        7.44    338.94 o
 -10   5   6       57.81      106.53    178.16 o
  -9   5   6     1571.97     1576.96    192.15 o
  -8   5   6      347.66      214.66    178.48 o
  -7   5   6        1.87       17.52    167.28 o
  -6   5   6      559.34      538.29    101.42 o
  -5   5   6        0.38       45.33     76.86 o
  -4   5   6      495.13      396.06     48.85 o
  -3   5   6       96.41       83.22    115.48 o
  -2   5   6      238.13      191.40    131.82 o
  -1   5   6      174.23      134.76    114.74 o
   0   5   6      564.69      820.66    166.51 o
   1   5   6     5327.34     5315.60    226.47 o
   2   5   6      906.73      861.11    273.45 o
   3   5   6     1824.70     1774.95    310.35 o
   4   5   6      917.54     1016.91    134.42 o
   5   5   6      199.00      129.92    137.29 o
   6   5   6        5.72       34.92    202.08 o
   7   5   6      517.06      486.22    156.59 o
   8   5   6        4.04      -60.09    398.31 o
   9   5   6       87.61      162.68    419.67 o
  10   5   6      188.07      235.26    454.86 o
 -12   6   6      437.13      258.60    232.04 o
 -11   6   6      265.32      376.92    217.49 o
 -10   6   6     1888.60     1895.81    236.07 o
  -9   6   6      746.54      885.57    209.93 o
  -8   6   6     1184.08     1437.05    210.55 o
  -7   6   6      205.51      224.87    186.87 o
  -6   6   6      184.99      239.77    183.55 o
  -5   6   6     2853.46     3096.55    123.98 o
  -4   6   6      302.77      214.50     81.59 o
  -3   6   6       70.66       33.22    118.23 o
  -2   6   6     1435.98     1277.77    142.67 o
  -1   6   6     3561.05     3501.21    284.61 o
   0   6   6      129.80      157.94    137.63 o
   1   6   6      976.92      982.05    147.49 o
   2   6   6     2632.23     2428.88    319.06 o
   3   6   6      292.80      451.35    310.79 o
   4   6   6      177.41      216.98    137.52 o
   5   6   6     2263.47     2008.32    153.97 o
   6   6   6       47.25      250.26    354.61 o
   7   6   6       68.79      -22.12    408.63 o
   8   6   6      426.10      485.85    410.21 o
 -11   7   6     1421.05     1515.27    269.69 o
 -10   7   6        5.72      136.28    247.52 o
  -9   7   6      331.60      250.52    233.88 o
  -8   7   6     1305.11     1116.50    225.16 o
  -7   7   6      840.38      717.20    214.04 o
  -6   7   6      304.85      447.05    222.72 o
  -5   7   6        1.32      -55.40    190.49 o
  -4   7   6     1113.94     1245.55    190.66 o
  -3   7   6     1145.12     1202.69    139.90 o
  -2   7   6      127.40      220.43    135.01 o
  -1   7   6     2974.80     3123.58    141.13 o
   0   7   6     2849.08     2248.66    176.77 o
   1   7   6      309.88      116.42    134.41 o
   2   7   6      454.70      377.01    239.59 o
   3   7   6     3552.88     2355.35    257.53 o
   4   7   6      150.96      189.93    138.31 o
   5   7   6        7.65      -76.24    249.81 o
   6   7   6      688.64      819.78    264.10 o
   7   7   6      225.87      266.06    321.18 o
  -9   8   6      449.18      308.83    378.03 o
  -8   8   6      127.09      249.81    242.08 o
  -7   8   6      458.46      580.42    219.68 o
  -6   8   6     2388.22     2409.03    232.82 o
  -5   8   6     1069.84      742.70    215.46 o
  -4   8   6        1.48       20.40    203.21 o
  -3   8   6     2718.84     3432.62    218.53 o
  -2   8   6     1108.97     1423.08    196.60 o
  -1   8   6        3.74      -56.07    178.57 o
   0   8   6      145.18      343.80    182.84 o
   1   8   6      490.14      625.14    196.37 o
   2   8   6       63.21       95.20    210.09 o
   3   8   6      956.89     1255.36    233.96 o
   4   8   6        7.44     -145.16    233.28 o
   5   8   6        2.17     -194.10    237.73 o
  -5   9   6       28.20       27.50    240.05 o
  -4   9   6     1104.42     1044.01    239.12 o
  -3   9   6      155.80      255.61    216.53 o
  -2   9   6       73.57       78.69    412.94 o
  -1   9   6      726.23     1130.26    431.58 o
   0   9   6       83.06       15.53    380.98 o
   1   9   6      689.86      484.87    422.90 o
 -15   1   7     1226.89     1242.62    190.98 o
 -14   1   7      776.77      641.30    173.57 o
 -13   1   7      109.92       39.59    153.96 o
 -12   1   7     2549.20     2499.51    110.95 o
 -11   1   7      588.12      566.49     96.10 o
 -10   1   7      691.38      576.79    120.86 o
  -9   1   7     1317.16     1452.13    137.76 o
  -8   1   7        3.25       21.22     93.83 o
  -7   1   7     4050.30     3720.73    210.23 o
  -6   1   7     2583.30     2895.85    116.81 o
  -5   1   7     1662.16     1960.02     66.16 o
  -4   1   7    10760.96    10874.83    192.18 o
  -3   1   7    10882.96    10081.13    259.06 o
  -2   1   7    14123.12    14304.69    237.68 o
  -1   1   7     4702.51     5166.54    152.38 o
   0   1   7    18954.02    21287.78    169.53 o
   1   1   7     9115.84     8646.10    211.25 o
   2   1   7     1832.92     2739.36    111.99 o
   3   1   7      480.57      575.63    105.69 o
   4   1   7     1355.61     1477.97    121.73 o
   5   1   7     1264.95     1398.85    131.94 o
   6   1   7        5.91       76.55    140.28 o
   7   1   7       15.62      -21.75    162.74 o
   8   1   7     1171.55     1434.50    174.66 o
   9   1   7     1372.25     1563.97    209.22 o
  10   1   7      103.83       28.24    214.40 o
  11   1   7     3074.33     2563.04    398.47 o
 -15   2   7      445.73       -0.18    332.61 o
 -14   2   7      743.19      792.02    319.31 o
 -13   2   7      360.26      215.09    148.37 o
 -12   2   7       24.97       23.14    101.77 o
 -11   2   7     4942.72     4783.67    121.46 o
 -10   2   7      287.64      306.88     91.86 o
  -9   2   7      543.59      650.36    101.68 o
  -8   2   7     1282.20     1508.49    100.75 o
  -7   2   7      147.57      285.19     62.66 o
  -6   2   7      803.34     1168.74     54.12 o
  -5   2   7     4951.47     4504.10     75.91 o
  -4   2   7     3706.94     3719.55     85.73 o
  -3   2   7     2656.52     2880.11     68.48 o
  -2   2   7    16783.58    16300.22    265.62 o
  -1   2   7     4676.06     4418.60    107.15 o
   0   2   7     3168.20     2555.09    146.71 o
   1   2   7    12025.53    13876.40    158.69 o
   2   2   7      489.58      547.70     94.59 o
   3   2   7       78.27      -13.55    101.42 o
   4   2   7      799.62      896.36    118.79 o
   5   2   7     7164.63     7789.39    172.17 o
   6   2   7        5.79       24.78    144.07 o
   7   2   7      115.40       81.86    160.91 o
   8   2   7     6369.82     6889.78    215.33 o
   9   2   7      200.54      118.40    299.87 o
  10   2   7       84.49      -32.13    220.27 o
  11   2   7     1262.22     1114.26    253.86 o
 -15   3   7       10.50      356.66    348.88 o
 -14   3   7     1658.52     2393.56    353.54 o
 -13   3   7      586.95      772.32    164.95 o
 -12   3   7     2775.27     2654.35    358.63 o
 -11   3   7     5356.65     5183.67    171.79 o
 -10   3   7     2112.34     2026.01     97.78 o
  -9   3   7     9358.68     9888.39    227.76 o
  -8   3   7     2389.72     2520.80     62.14 o
  -7   3   7      271.24      404.05     70.76 o
  -6   3   7    11201.60    11961.67    243.40 o
  -5   3   7     3481.49     3807.91     87.55 o
  -4   3   7      489.08      409.71     57.25 o
  -3   3   7      502.28      946.87     61.35 o
  -2   3   7     3380.09     2663.40    105.10 o
  -1   3   7     6822.96     7183.22    146.18 o
   0   3   7     3623.22     4157.86    119.98 o
   1   3   7      326.96      527.50    169.21 o
   2   3   7      974.14     1151.22    159.78 o
   3   3   7     3709.93     3925.43    135.93 o
   4   3   7     5212.29     5402.83    153.65 o
   5   3   7     2919.62     2795.12    151.36 o
   6   3   7      486.79      595.60    152.52 o
   7   3   7     8934.79     9504.10    746.11 o
   8   3   7      880.27     1120.43    191.36 o
   9   3   7       69.59        0.81    397.57 o
  10   3   7     1023.08      947.62    400.04 o
 -14   4   7       84.48      234.78    395.02 o
 -13   4   7     1593.48     1536.26    198.61 o
 -12   4   7       19.01       62.59    182.95 o
 -11   4   7      371.38      563.74    177.16 o
 -10   4   7        2.63       74.64    172.82 o
  -9   4   7      171.75      210.85    163.13 o
  -8   4   7      253.74      296.42     97.04 o
  -7   4   7     1533.14     1387.40     77.76 o
  -6   4   7      629.24      612.94     77.09 o
  -5   4   7     1106.56     1124.74    108.22 o
  -4   4   7      967.55     1080.48     66.13 o
  -3   4   7      655.48      791.55    122.48 o
  -2   4   7     3326.59     3316.56    122.58 o
  -1   4   7     1264.06     1837.94    205.85 o
   0   4   7     6849.97     7542.76    291.16 o
   1   4   7       69.84       56.30    189.93 o
   2   4   7     2534.58     2611.30    238.52 o
   3   4   7     5085.89     5133.53    152.93 o
   4   4   7      759.75      623.79    134.00 o
   5   4   7     3081.64     3837.82    275.92 o
   6   4   7      561.79      552.11    153.33 o
   7   4   7     2583.24     2557.44    416.13 o
   8   4   7      845.90      839.43    245.41 o
   9   4   7      321.00       74.25    377.08 o
  10   4   7     1556.04     2016.39    447.91 o
 -13   5   7      989.65      420.76    217.64 o
 -12   5   7       80.24      172.54    205.15 o
 -11   5   7      131.28      -25.94    192.30 o
 -10   5   7     7258.73     6229.30    442.02 o
  -9   5   7      906.76     1235.04    318.34 o
  -8   5   7     1363.20     1594.57    285.07 o
  -7   5   7    15729.08    15107.80    795.97 o
  -6   5   7      115.83       67.17    112.93 o
  -5   5   7       10.28      -19.20    118.97 o
  -4   5   7    13218.59    12306.86    241.47 o
  -3   5   7      224.84      445.61    121.18 o
  -2   5   7     3356.86     3969.16    151.30 o
  -1   5   7       53.20      169.20    125.12 o
   0   5   7      596.16      499.80    129.43 o
   1   5   7    10915.64    11689.13    347.25 o
   2   5   7     5612.80     6095.87    336.27 o
   3   5   7      183.04      197.51    135.61 o
   4   5   7     3823.03     3752.46    162.51 o
   5   5   7     2563.04     2935.67    168.96 o
   6   5   7       60.71      -38.39    160.37 o
   7   5   7      411.87      199.52    175.26 o
   8   5   7      746.82      452.53    403.58 o
   9   5   7      950.71      932.19    446.49 o
 -12   6   7      106.85      116.10    235.90 o
 -11   6   7      333.56      262.42    217.16 o
 -10   6   7       49.85       30.66    216.27 o
  -9   6   7     2541.52     2562.95    226.28 o
  -8   6   7     1001.63      784.32    203.60 o
  -7   6   7     1154.82     1635.01    290.49 o
  -6   6   7     1469.85     1652.53    197.23 o
  -5   6   7     1319.62     1331.25    128.23 o
  -4   6   7        7.50      -19.88    138.43 o
  -3   6   7      126.85      109.98    142.19 o
  -2   6   7     1256.99     1516.52    330.23 o
  -1   6   7      439.49      297.77    146.12 o
   0   6   7     5107.52     5453.47    289.48 o
   1   6   7     1144.52      853.15    312.82 o
   2   6   7      573.73      844.03    310.96 o
   3   6   7     9339.10     9766.20    412.68 o
   4   6   7       68.06      150.34    146.12 o
   5   6   7      186.12      396.38    160.93 o
   6   6   7     1521.60     1256.86    397.90 o
   7   6   7      286.52      232.77    434.00 o
   8   6   7       55.84       42.60    418.95 o
 -11   7   7      792.50     1328.90    250.56 o
 -10   7   7       86.46      185.66    239.50 o
  -9   7   7      851.82     1174.73    232.45 o
  -8   7   7       51.87      259.99    227.95 o
  -7   7   7       14.13     -118.45    205.01 o
  -6   7   7     2482.29     2447.67    223.63 o
  -5   7   7       75.03      112.50    198.86 o
  -4   7   7       51.37       20.93    194.60 o
  -3   7   7     2612.81     2354.82    154.42 o
  -2   7   7      247.40      177.19    145.52 o
  -1   7   7       91.30      296.43    162.08 o
   0   7   7     1997.74     2245.60    234.70 o
   1   7   7      342.21       26.80    330.98 o
   2   7   7       55.03       25.29    354.10 o
   3   7   7      837.27      708.73    366.26 o
   4   7   7      624.63      488.71    162.31 o
   5   7   7      110.73       64.07    419.48 o
   6   7   7       84.50      133.08    445.54 o
  -8   8   7      216.52      472.87    242.12 o
  -7   8   7       19.88     -115.78    247.06 o
  -6   8   7      216.22      100.34    221.13 o
  -5   8   7        2.09       51.74    212.21 o
  -4   8   7        1.45      -74.04    212.24 o
  -3   8   7       49.69       31.82    197.43 o
  -2   8   7       16.99       66.94    161.79 o
  -1   8   7        4.39        9.75    165.42 o
   0   8   7       18.57       97.24    168.14 o
   1   8   7      307.65      101.14    208.38 o
   2   8   7      213.72      224.05    225.80 o
   3   8   7       82.51     -145.16    233.27 o
   4   8   7       67.10     -122.10    250.49 o
  -4   9   7       85.00      210.35    229.57 o
  -3   9   7     1684.48     1727.43    238.16 o
  -2   9   7      302.77      350.40    433.21 o
  -1   9   7      478.51      310.88    424.91 o
 -15   0   8     1896.79     2284.24    289.26 o
 -14   0   8     1773.86     2035.79    261.67 o
 -13   0   8       41.25       96.57    223.23 o
 -12   0   8     6864.03     5978.24    258.06 o
 -11   0   8     1096.55     1036.25    199.68 o
 -10   0   8      604.36      593.31    179.60 o
  -9   0   8     7588.85     8421.48    230.34 o
  -8   0   8     3076.45     2987.57    173.34 o
  -7   0   8       35.37      110.50    136.38 o
  -6   0   8    13110.03    14527.23    224.38 o
  -5   0   8     1856.04     1163.02    120.71 o
  -4   0   8     5314.66     6926.37    170.38 o
  -3   0   8    10121.08     9129.27    179.98 o
  -2   0   8      356.88      587.78    127.97 o
  -1   0   8    48128.61    51406.16    362.55 o
   0   0   8     2242.84     2715.43    151.25 o
   1   0   8      121.56      358.06    134.41 o
   2   0   8    60197.85    64546.92    450.44 o
   3   0   8     8916.99     9056.76    235.93 o
   4   0   8     1945.87     1906.07    200.80 o
   5   0   8    11317.17    11969.91    293.93 o
   6   0   8      864.93      805.87    221.08 o
   7   0   8     5368.36     6589.06    292.29 o
   8   0   8      138.81      104.29    274.41 o
   9   0   8       42.15      496.27    306.78 o
  10   0   8       73.68      160.12    338.09 o
 -15   1   8     1600.94     1997.50    189.12 o
 -14   1   8      468.56      306.52    167.88 o
 -13   1   8       24.64      -10.90    154.72 o
 -12   1   8     3360.81     3641.53    135.90 o
 -11   1   8     1777.06     1357.40    160.09 o
 -10   1   8     1599.67     1712.60    132.60 o
  -9   1   8      140.73      166.04    141.50 o
  -8   1   8     2632.62     2586.92    118.93 o
  -7   1   8     5988.70     6094.31    130.43 o
  -6   1   8     2244.41     1691.27     99.44 o
  -5   1   8     6437.62     6077.78    118.47 o
  -4   1   8     1218.46     1642.66    166.08 o
  -3   1   8      202.80      259.75     87.48 o
  -2   1   8       12.68       42.89     83.15 o
  -1   1   8       17.41       40.91     91.28 o
   0   1   8      725.23      447.76     96.73 o
   1   1   8     9296.21     8420.75    142.79 o
   2   1   8      281.03      494.72    105.85 o
   3   1   8       22.83       91.57    117.00 o
   4   1   8    10992.88    11001.95    188.20 o
   5   1   8     1398.48     1182.20    258.39 o
   6   1   8     1827.38     2073.94    158.95 o
   7   1   8      590.81      524.64    171.53 o
   8   1   8     2275.72     2651.58    405.21 o
   9   1   8      906.78     1214.03    219.18 o
  10   1   8        8.07      -97.56    240.68 o
 -15   2   8      324.92       95.38    328.10 o
 -14   2   8       40.93       49.85    307.55 o
 -13   2   8     1545.19     1892.37    204.56 o
 -12   2   8     1187.78     1254.77    112.38 o
 -11   2   8     1061.43     1136.52    109.85 o
 -10   2   8     1351.53     1294.26    195.80 o
  -9   2   8     2273.44     2646.01    123.00 o
  -8   2   8    10557.73    10889.03    311.71 o
  -7   2   8        6.47       54.30     72.42 o
  -6   2   8      796.93      897.35     72.75 o
  -5   2   8    15502.71    14576.37    158.98 o
  -4   2   8     2458.32     2045.47     99.77 o
  -3   2   8    10492.96     9787.60    203.04 o
  -2   2   8     4976.64     6051.15    122.95 o
  -1   2   8      313.97      403.09    135.64 o
   0   2   8    13133.76    13172.90    517.26 o
   1   2   8     1929.39     2269.56    128.51 o
   2   2   8       13.36      -25.97    101.95 o
   3   2   8     4118.05     4512.77    162.90 o
   4   2   8      223.09      529.19    129.22 o
   5   2   8        0.16       79.12    143.30 o
   6   2   8     4910.44     4496.57    184.40 o
   7   2   8      104.11       91.81    175.94 o
   8   2   8        0.47      -92.10    197.66 o
   9   2   8     1388.01     2069.75    226.24 o
  10   2   8     1064.68      896.38    242.28 o
 -15   3   8        3.75       15.83    350.66 o
 -14   3   8        9.41      -24.88    321.51 o
 -13   3   8     1887.60     1304.72    177.72 o
 -12   3   8      240.62      345.56    165.89 o
 -11   3   8     1084.25     1129.40    104.61 o
 -10   3   8     3129.26     3027.48    163.04 o
  -9   3   8      592.61      460.78     74.68 o
  -8   3   8      327.53      316.08     71.54 o
  -7   3   8     1445.63     1493.53     76.24 o
  -6   3   8      207.16      204.53     65.48 o
  -5   3   8      278.15      284.56     65.61 o
  -4   3   8     1866.60     1946.29    106.88 o
  -3   3   8     1255.79     1423.44    108.78 o
  -2   3   8     3805.64     4269.52    126.31 o
  -1   3   8     8569.26     8522.62    153.86 o
   0   3   8       39.88      -82.02    176.15 o
   1   3   8      566.57      655.98    172.14 o
   2   3   8      856.07      967.13    236.76 o
   3   3   8      704.74      800.02    169.66 o
   4   3   8        1.61       90.94    137.93 o
   5   3   8       42.88      131.50    147.89 o
   6   3   8     4247.83     4739.41    191.99 o
   7   3   8       97.11      108.90    182.06 o
   8   3   8      288.15      141.41    206.35 o
   9   3   8     1034.91     1638.49    557.52 o
  10   3   8      751.03       98.21    431.77 o
 -14   4   8      189.11      160.25    372.00 o
 -13   4   8       55.21       84.97    194.06 o
 -12   4   8       20.34       14.39    186.10 o
 -11   4   8      358.25      390.74    183.81 o
 -10   4   8     1491.25     1341.90    184.68 o
  -9   4   8       71.92      123.31    167.84 o
  -8   4   8     2229.90     2271.05    108.38 o
  -7   4   8     2509.70     2730.96    229.50 o
  -6   4   8      209.78      153.33     68.25 o
  -5   4   8     5800.83     6187.44     95.13 o
  -4   4   8     6131.89     6391.67    150.36 o
  -3   4   8     2541.52     2705.38    129.65 o
  -2   4   8    12136.17    11778.58    176.79 o
  -1   4   8     1879.67     2403.25    133.21 o
   0   4   8     2272.92     2464.08    219.82 o
   1   4   8      290.38      330.18    222.05 o
   2   4   8      623.59      872.35    130.66 o
   3   4   8     1222.32     1229.60    137.85 o
   4   4   8      887.47      795.32    151.39 o
   5   4   8       15.53       -0.41    156.30 o
   6   4   8     2117.61     2216.55    366.96 o
   7   4   8     4287.32     4423.19    531.53 o
   8   4   8      450.90      221.56    320.89 o
   9   4   8     3096.36     2445.13    451.13 o
 -13   5   8       13.27       27.03    217.24 o
 -12   5   8        5.53      104.42    201.41 o
 -11   5   8      129.73      233.36    197.08 o
 -10   5   8        3.05       28.20    201.73 o
  -9   5   8      220.09      346.32    193.64 o
  -8   5   8     1252.22     1110.39    195.17 o
  -7   5   8      201.49       68.32    264.14 o
  -6   5   8      784.21      773.93    152.16 o
  -5   5   8       47.18       57.27    127.68 o
  -4   5   8      131.00      253.71    126.62 o
  -3   5   8       46.72      110.97    127.49 o
  -2   5   8      240.79      294.40    136.74 o
  -1   5   8      239.24      234.27    141.49 o
   0   5   8        3.71       79.48    135.72 o
   1   5   8      473.31      521.84    266.08 o
   2   5   8        1.85        4.19    272.96 o
   3   5   8      471.36      386.61    148.01 o
   4   5   8       85.31       10.30    175.92 o
   5   5   8      306.27       57.30    222.33 o
   6   5   8       63.94       99.12    189.52 o
   7   5   8       55.38      -42.26    376.63 o
   8   5   8      275.17      305.73    409.53 o
 -12   6   8       42.69       78.36    225.93 o
 -11   6   8       22.03      181.29    227.29 o
 -10   6   8      250.08      362.82    218.10 o
  -9   6   8      458.57      374.30    209.89 o
  -8   6   8      181.31     -103.12    208.43 o
  -7   6   8      398.30       51.07    195.75 o
  -6   6   8      824.52      668.48    199.91 o
  -5   6   8      366.18       74.04    149.45 o
  -4   6   8     3479.33     3241.78    169.57 o
  -3   6   8     1736.80     1727.96    344.35 o
  -2   6   8      948.71      856.05    197.11 o
  -1   6   8     2570.70     2340.76    170.53 o
   0   6   8       48.81        1.96    187.09 o
   1   6   8        2.91     -262.12    319.59 o
   2   6   8     2858.78     2609.21    370.26 o
   3   6   8      230.59      224.67    164.89 o
   4   6   8     1015.20     1176.26    168.51 o
   5   6   8      575.03      686.30    184.75 o
   6   6   8      431.15       89.67    385.75 o
   7   6   8     2032.51     1487.81    473.26 o
 -10   7   8      556.95      695.72    248.99 o
  -9   7   8      752.40      740.15    240.64 o
  -8   7   8       59.26     -151.91    224.30 o
  -7   7   8        2.11      -87.32    228.34 o
  -6   7   8     1140.01      642.18    223.94 o
  -5   7   8      118.85       65.18    209.14 o
  -4   7   8      772.11      849.66    201.76 o
  -3   7   8     1034.55     1183.56    182.02 o
  -2   7   8      329.03      497.56    174.63 o
  -1   7   8     1026.90     1318.33    181.42 o
   0   7   8      234.17      234.00    176.39 o
   1   7   8       22.63      -77.27    350.78 o
   2   7   8      204.16      169.00    348.07 o
   3   7   8      654.85      399.67    401.59 o
   4   7   8      140.90      155.48    432.38 o
   5   7   8      181.60      204.26    454.35 o
  -8   8   8     1078.48     1336.20    267.02 o
  -7   8   8      151.50      -10.53    233.42 o
  -6   8   8       29.90       49.92    227.54 o
  -5   8   8      485.61      368.02    229.43 o
  -4   8   8       55.98       15.18    217.06 o
  -3   8   8     2824.22     3613.57    275.22 o
  -2   8   8       38.91      175.44    173.97 o
  -1   8   8      121.70       34.43    173.09 o
   0   8   8     3866.05     4102.27    195.39 o
   1   8   8      206.68      -44.35    345.94 o
   2   8   8      196.96     -106.08    289.39 o
   3   8   8     1618.76     1110.45    316.80 o
 -15   1   9       38.76        4.88    184.34 o
 -14   1   9        3.35      -67.94    169.20 o
 -13   1   9     2142.11     2176.60    173.87 o
 -12   1   9     2033.75     2102.65    160.98 o
 -11   1   9        1.02       16.64    138.86 o
 -10   1   9     5516.82     5486.17    160.51 o
  -9   1   9     7922.22     8337.98    190.85 o
  -8   1   9      313.36      343.96    113.61 o
  -7   1   9     5345.72     6290.38    288.42 o
  -6   1   9     7828.68     8569.20    333.81 o
  -5   1   9       79.56      122.63     74.49 o
  -4   1   9      552.63      687.80     99.36 o
  -3   1   9     1655.17     1878.92    105.38 o
  -2   1   9       32.61        9.95    142.89 o
  -1   1   9     1196.00     1331.47    108.26 o
   0   1   9       60.99      121.41     98.79 o
   1   1   9      217.01      335.97    119.45 o
   2   1   9    12107.89    12778.98    183.46 o
   3   1   9       18.02      170.70    130.74 o
   4   1   9     1787.69     1932.00    152.25 o
   5   1   9     8569.69     8964.14    283.17 o
   6   1   9      220.45      332.30    201.65 o
   7   1   9      573.85      764.85    195.11 o
   8   1   9     4760.80     5514.00    442.56 o
   9   1   9       77.48      235.43    227.26 o
  10   1   9      108.02       21.61    265.74 o
 -15   2   9      749.46      557.04    342.70 o
 -14   2   9      347.54      617.27    307.70 o
 -13   2   9      405.75      403.88    155.65 o
 -12   2   9      484.37      428.94    112.75 o
 -11   2   9     3617.89     4032.21    155.64 o
 -10   2   9      175.52      178.49    121.41 o
  -9   2   9     1702.92     1734.42    124.86 o
  -8   2   9     4307.76     4495.13    205.75 o
  -7   2   9       89.02      109.92     79.11 o
  -6   2   9      266.78      279.29    100.08 o
  -5   2   9     3053.58     3447.71    120.51 o
  -4   2   9    11510.60    11500.93    160.17 o
  -3   2   9     2208.86     2439.01    115.94 o
  -2   2   9        3.26       75.19    101.09 o
  -1   2   9    13318.33    14303.67    260.21 o
   0   2   9      565.72      575.25    115.72 o
   1   2   9        3.48       -7.58    111.91 o
   2   2   9      711.53      578.69    119.34 o
   3   2   9      261.30      251.26    138.83 o
   4   2   9      114.35      169.06    144.68 o
   5   2   9       18.56      218.87    154.30 o
   6   2   9     3169.52     3558.74    196.17 o
   7   2   9     1519.48     1762.28    205.43 o
   8   2   9     1954.88     2053.60    232.35 o
   9   2   9      969.20     1303.06    246.51 o
 -14   3   9     2614.55     2118.17    350.78 o
 -13   3   9      117.74      -34.23    170.21 o
 -12   3   9      284.42      291.57    171.78 o
 -11   3   9     2405.42     2191.44    186.11 o
 -10   3   9      623.03      552.88    118.58 o
  -9   3   9      193.09       79.90    112.42 o
  -8   3   9      708.87      812.46    116.99 o
  -7   3   9     4942.87     5153.24    142.79 o
  -6   3   9     2320.75     2391.89    125.33 o
  -5   3   9     3380.00     3515.86    127.64 o
  -4   3   9      462.25      545.68    111.33 o
  -3   3   9     6099.86     6075.36    150.67 o
  -2   3   9    32555.31    32030.10    473.19 o
  -1   3   9        5.86      -10.45    162.47 o
   0   3   9      550.90      579.82    182.43 o
   1   3   9    17585.21    17338.43    626.07 o
   2   3   9      221.98      284.72    128.71 o
   3   3   9     4480.92     4887.79    232.36 o
   4   3   9     4885.14     4566.65    174.08 o
   5   3   9      170.87      233.02    164.50 o
   6   3   9     2704.71     3212.41    203.57 o
   7   3   9        8.75       43.09    201.38 o
   8   3   9      697.94      788.12    228.09 o
   9   3   9     2746.06     2671.08    546.20 o
 -14   4   9      330.62      422.28    367.14 o
 -13   4   9      683.01      691.12    204.48 o
 -12   4   9      143.28      157.58    196.08 o
 -11   4   9      908.52     1429.85    300.38 o
 -10   4   9      409.37       23.07    188.79 o
  -9   4   9     2964.12     2743.20    294.23 o
  -8   4   9      754.38      913.46    118.11 o
  -7   4   9     1296.08     1021.63    123.37 o
  -6   4   9     5458.86     5789.05    153.38 o
  -5   4   9        0.02       -4.21    117.37 o
  -4   4   9     5208.04     5427.74    157.44 o
  -3   4   9     1493.78     1657.41    132.65 o
  -2   4   9      113.22       89.93    150.91 o
  -1   4   9     2910.59     2708.55    147.89 o
   0   4   9      106.37      283.22    218.38 o
   1   4   9     2329.27     2750.68    255.16 o
   2   4   9       51.79      121.69    203.74 o
   3   4   9      126.29      139.04    145.01 o
   4   4   9     1248.95     1252.34    167.90 o
   5   4   9      384.47      681.38    173.32 o
   6   4   9       91.71       29.12    190.17 o
   7   4   9       11.72      -95.06    206.79 o
   8   4   9       85.10      -39.72    236.37 o
 -13   5   9     2259.07     2569.36    237.62 o
 -12   5   9      215.76      194.05    212.59 o
 -11   5   9      416.78      415.97    210.39 o
 -10   5   9      694.06      733.15    208.99 o
  -9   5   9      469.34      314.07    199.68 o
  -8   5   9      726.19      859.58    290.72 o
  -7   5   9      202.68      230.27    250.37 o
  -6   5   9     1741.60     1631.64    144.86 o
  -5   5   9     1669.65     1963.48    186.63 o
  -4   5   9     3175.26     3400.32    194.91 o
  -3   5   9     2956.91     2800.63    161.08 o
  -2   5   9     1821.10     1506.46    155.06 o
  -1   5   9     2232.47     2041.81    160.87 o
   0   5   9     9222.39     9582.75    353.07 o
   1   5   9      204.15       55.58    264.08 o
   2   5   9     1135.74      859.84    153.99 o
   3   5   9     5144.98     6143.33    194.83 o
   4   5   9        5.95      -54.85    167.28 o
   5   5   9     1869.95     1604.15    221.75 o
   6   5   9      590.64      921.86    307.70 o
   7   5   9      870.73      174.00    451.56 o
 -12   6   9      104.09      121.23    241.74 o
 -11   6   9      140.80      287.86    218.41 o
 -10   6   9     1366.26      623.61    238.88 o
  -9   6   9      482.40      585.82    236.90 o
  -8   6   9        8.04     -215.34    224.09 o
  -7   6   9      241.33       22.19    288.25 o
  -6   6   9     4028.80     4924.15    321.05 o
  -5   6   9       14.20      -10.62    159.42 o
  -4   6   9        2.91       90.85    164.65 o
  -3   6   9     2315.60     2099.79    172.53 o
  -2   6   9      641.05      469.29    166.38 o
  -1   6   9      159.59      100.62    167.41 o
   0   6   9      369.99      -10.86    303.02 o
   1   6   9     1697.98     1632.85    346.46 o
   2   6   9      849.10      811.41    362.91 o
   3   6   9       97.53       42.59    166.69 o
   4   6   9      655.97      775.87    280.16 o
   5   6   9       19.40       72.69    194.62 o
   6   6   9      460.19      257.27    452.56 o
 -10   7   9      414.81       89.46    260.70 o
  -9   7   9      314.35       74.25    253.73 o
  -8   7   9      173.16       62.17    236.82 o
  -7   7   9     1119.65     1064.66    243.12 o
  -6   7   9      484.94      445.56    235.23 o
  -5   7   9      145.21       35.25    212.64 o
  -4   7   9     1404.09     1983.17    264.79 o
  -3   7   9      355.34      598.97    219.73 o
  -2   7   9      853.33     1009.40    190.85 o
  -1   7   9       46.46       52.13    187.00 o
   0   7   9       61.02       30.63    354.79 o
   1   7   9     1121.92     1508.28    365.40 o
   2   7   9      213.67      515.58    391.41 o
   3   7   9      872.52     1239.75    187.37 o
   4   7   9      915.69     1285.59    451.59 o
  -7   8   9       49.04      -83.89    255.98 o
  -6   8   9       89.19        0.56    247.32 o
  -5   8   9        3.64      171.75    235.85 o
  -4   8   9      706.61      620.74    384.85 o
  -3   8   9      186.25      238.57    225.31 o
  -2   8   9        4.45        1.51    187.18 o
  -1   8   9      690.65      645.16    194.01 o
   0   8   9      343.83      513.04    397.62 o
   1   8   9       17.70      122.78    414.13 o
 -15   0  10     1659.51     1532.52    289.96 o
 -14   0  10     1448.54     1496.28    270.19 o
 -13   0  10       71.12      -22.02    234.65 o
 -12   0  10     2667.65     2634.27    242.65 o
 -11   0  10      594.72      455.37    215.86 o
 -10   0  10     3399.95     3393.34    223.28 o
  -9   0  10      542.51      668.42    189.56 o
  -8   0  10      593.18      583.60    177.33 o
  -7   0  10    26413.54    27322.63    327.55 o
  -6   0  10     2956.08     2863.71    183.29 o
  -5   0  10     3167.36     3430.17    180.57 o
  -4   0  10    23121.27    23527.26    306.17 o
  -3   0  10     6430.91     5070.10    188.38 o
  -2   0  10      329.58      321.17    159.55 o
  -1   0  10     2728.87     2868.57    184.37 o
   0   0  10     1932.82     1687.91    177.59 o
   1   0  10     1543.27     1512.52    183.08 o
   2   0  10     2382.17     2508.43    213.56 o
   3   0  10      173.33      465.16    195.91 o
   4   0  10        2.73       38.12    227.49 o
   5   0  10     7016.47     7250.09    309.94 o
   6   0  10     1680.59     1369.25    265.89 o
   7   0  10      427.49      522.48    261.54 o
   8   0  10     5460.77     4710.58    342.22 o
   9   0  10     2637.79     3145.30    377.80 o
 -15   1  10      621.23      929.79    192.46 o
 -14   1  10      228.19      230.92    178.13 o
 -13   1  10        9.03      -40.27    168.15 o
 -12   1  10     1304.87     1595.29    164.38 o
 -11   1  10        4.20     -110.25    143.70 o
 -10   1  10     1082.76     1345.89    147.68 o
  -9   1  10       37.03        6.44    123.50 o
  -8   1  10     3716.86     3471.70    141.91 o
  -7   1  10     1618.99     1860.07    126.82 o
  -6   1  10      784.14      835.36     90.92 o
  -5   1  10    16538.48    16576.56    187.99 o
  -4   1  10     2365.25     2721.09    124.94 o
  -3   1  10      413.45      153.83    154.91 o
  -2   1  10     6937.45     7110.27    476.14 o
  -1   1  10     2942.00     3078.07    132.17 o
   0   1  10     4592.10     4286.50    176.96 o
   1   1  10      440.72      655.73    192.07 o
   2   1  10     7177.10     7101.27    197.45 o
   3   1  10     2265.91     2413.54    180.29 o
   4   1  10      122.08      186.50    155.92 o
   5   1  10     2390.32     3025.84    355.97 o
   6   1  10      737.54      721.35    195.26 o
   7   1  10       25.60       43.55    297.82 o
   8   1  10       63.70      215.16    230.91 o
   9   1  10      400.98      387.66    252.16 o
 -15   2  10      198.18      153.11    334.88 o
 -14   2  10     1924.58     2197.03    329.01 o
 -13   2  10       21.39      -16.40    201.55 o
 -12   2  10       12.95      -57.18    148.24 o
 -11   2  10     3236.33     2877.59    156.39 o
 -10   2  10        6.96       34.01    132.08 o
  -9   2  10      929.76     1135.57    104.31 o
  -8   2  10     1667.21     1588.14    101.30 o
  -7   2  10       81.79      170.13    115.16 o
  -6   2  10      593.77      777.81    143.89 o
  -5   2  10     2418.41     2979.91    134.76 o
  -4   2  10     2415.97     2738.19    134.88 o
  -3   2  10       17.18       78.09    111.71 o
  -2   2  10     2858.94     3452.97    185.19 o
  -1   2  10     5683.76     5561.42    409.05 o
   0   2  10     1239.23     1333.56    132.45 o
   1   2  10      366.77      286.40    127.33 o
   2   2  10     5350.48     5347.28    171.69 o
   3   2  10     1530.04     1387.15    153.70 o
   4   2  10     4617.87     5103.59    194.35 o
   5   2  10      111.37       81.33    174.40 o
   6   2  10      122.68      370.10    188.58 o
   7   2  10     5325.20     5905.18    254.07 o
   8   2  10       11.59       38.73    243.73 o
 -14   3  10       42.62      184.42    331.55 o
 -13   3  10      456.95      287.82    184.91 o
 -12   3  10       66.82     -181.49    181.49 o
 -11   3  10      109.12      111.72    130.12 o
 -10   3  10     1127.03     1098.89    275.50 o
  -9   3  10       77.95       70.01    129.36 o
  -8   3  10        1.39       24.81    127.04 o
  -7   3  10     1471.69     1482.16    135.35 o
  -6   3  10      808.77      726.41    126.60 o
  -5   3  10      245.84      228.95    120.79 o
  -4   3  10        7.61       86.73    122.28 o
  -3   3  10    10755.74    11397.21    296.40 o
  -2   3  10      300.06      393.89    123.50 o
  -1   3  10      593.64      492.65    193.81 o
   0   3  10     1765.83     1862.26    140.44 o
   1   3  10       55.09      -48.45    139.05 o
   2   3  10      606.30      601.91    137.01 o
   3   3  10      309.20      485.33    248.16 o
   4   3  10     1025.70      951.04    162.43 o
   5   3  10       51.84      289.32    180.09 o
   6   3  10     1579.66     1687.52    207.63 o
   7   3  10     1443.18     1316.28    229.82 o
   8   3  10      195.61       39.62    247.05 o
 -13   4  10      317.87      206.33    210.25 o
 -12   4  10     1575.61     1334.38    212.27 o
 -11   4  10     2557.51     2041.64    224.61 o
 -10   4  10       46.15     -229.32    298.15 o
  -9   4  10     1863.06     1647.34    306.77 o
  -8   4  10     1468.79     1495.77    136.22 o
  -7   4  10      218.91      402.14    130.63 o
  -6   4  10      154.69      136.06    131.25 o
  -5   4  10      164.39      325.95    135.41 o
  -4   4  10       14.45       74.18    135.70 o
  -3   4  10     1229.50     1169.04    147.55 o
  -2   4  10     2624.11     2601.67    161.09 o
  -1   4  10      266.16      120.30    226.15 o
   0   4  10     6529.54     7002.19    280.94 o
   1   4  10      911.55      991.29    154.06 o
   2   4  10      375.54      337.69    144.01 o
   3   4  10     5311.91     5230.29    328.66 o
   4   4  10      628.42      596.65    181.98 o
   5   4  10      645.20      754.07    186.88 o
   6   4  10     2663.87     2780.52    288.76 o
   7   4  10       55.06     -221.40    305.88 o
 -13   5  10      120.05      -23.43    227.03 o
 -12   5  10      108.77     -167.89    221.97 o
 -11   5  10       29.12      -29.06    214.83 o
 -10   5  10      283.45      -45.17    213.57 o
  -9   5  10      355.17       21.67    299.14 o
  -8   5  10      599.22      633.03    299.95 o
  -7   5  10      439.63      419.10    198.86 o
  -6   5  10        6.46      249.45    138.66 o
  -5   5  10      281.39      654.64    149.78 o
  -4   5  10      140.78      384.74    146.92 o
  -3   5  10        1.04      151.57    151.60 o
  -2   5  10        3.33      173.04    155.01 o
  -1   5  10     1232.47     1225.84    161.07 o
   0   5  10       11.01      146.53    274.70 o
   1   5  10      100.14      375.14    304.72 o
   2   5  10     1644.59     1277.73    169.89 o
   3   5  10      102.84      213.46    170.25 o
   4   5  10      365.39      399.50    189.94 o
   5   5  10      342.48      385.37    203.48 o
   6   5  10      106.12      300.27    217.43 o
 -11   6  10      472.19      242.74    243.69 o
 -10   6  10      391.92      -30.04    249.79 o
  -9   6  10      730.83      491.99    246.55 o
  -8   6  10      607.28      484.56    302.85 o
  -7   6  10     1458.81     1679.86    315.64 o
  -6   6  10       93.64      237.73    259.05 o
  -5   6  10      121.15      344.71    173.84 o
  -4   6  10      708.92      910.91    175.13 o
  -3   6  10      763.69     1089.06    179.28 o
  -2   6  10      122.98      126.92    173.60 o
  -1   6  10      728.52      885.96    179.57 o
   0   6  10     1624.74     1554.99    336.58 o
   1   6  10      203.71       -9.85    356.31 o
   2   6  10      224.17       71.76    174.05 o
   3   6  10     1336.33      815.71    186.62 o
   4   6  10      269.44      221.62    197.01 o
   5   6  10        0.66     -150.47    217.57 o
  -9   7  10       89.01       -8.70    255.49 o
  -8   7  10        1.29     -104.71    256.94 o
  -7   7  10     1315.05     1147.65    252.37 o
  -6   7  10      437.96      150.06    229.89 o
  -5   7  10       15.52      108.47    269.86 o
  -4   7  10       33.63      364.77    255.77 o
  -3   7  10     2117.81     2041.59    214.28 o
  -2   7  10      816.30      764.36    271.73 o
  -1   7  10      177.43      110.32    201.30 o
   0   7  10     1988.60     1890.25    411.27 o
   1   7  10     1130.43      385.14    391.29 o
   2   7  10      140.90      -15.02    183.85 o
   3   7  10      290.90      430.83    193.51 o
  -5   8  10     1047.02     1287.29    285.17 o
  -4   8  10     1209.84     1206.49    353.51 o
  -3   8  10       72.57      -31.75    244.36 o
  -2   8  10     1096.08     1608.04    285.82 o
  -1   8  10     1591.40     2009.55    347.29 o
 -15   1  11      377.67      345.20    199.73 o
 -14   1  11     1091.05     1025.16    187.99 o
 -13   1  11      804.73      629.49    174.98 o
 -12   1  11      758.98      595.22    168.49 o
 -11   1  11      884.74     1048.23    160.62 o
 -10   1  11     1141.91     1103.44    147.06 o
  -9   1  11     1031.45     1060.64    141.38 o
  -8   1  11      701.81      984.58    136.01 o
  -7   1  11      169.06      332.91    102.75 o
  -6   1  11     1053.83      892.59    130.17 o
  -5   1  11     2543.12     2771.38    140.99 o
  -4   1  11     4618.41     4736.74    147.87 o
  -3   1  11     2506.76     2304.66    137.92 o
  -2   1  11     5624.32     5537.25    156.28 o
  -1   1  11     9907.20     9622.68    370.22 o
   0   1  11       80.27      124.90    135.04 o
   1   1  11     5885.82     5755.87    172.82 o
   2   1  11     5106.70     5281.83    180.80 o
   3   1  11       27.60      109.30    156.99 o
   4   1  11      814.79      543.34    172.27 o
   5   1  11       79.08      -39.13    195.42 o
   6   1  11      114.98      362.75    292.35 o
   7   1  11      222.96      395.75    228.19 o
   8   1  11      124.95      452.54    252.91 o
 -14   2  11      626.21      237.89    332.63 o
 -13   2  11      808.12      856.07    171.51 o
 -12   2  11      203.82       64.17    153.13 o
 -11   2  11        5.79      -21.78    145.61 o
 -10   2  11      987.81     1235.24    119.04 o
  -9   2  11      530.79      732.52    106.54 o
  -8   2  11      152.98      140.46    133.26 o
  -7   2  11      516.08      637.83    135.03 o
  -6   2  11        1.63       84.38    129.21 o
  -5   2  11     3521.63     3469.55    147.55 o
  -4   2  11     1491.83     1231.48    135.84 o
  -3   2  11     3375.85     3652.35    142.89 o
  -2   2  11     3413.33     3525.79    222.17 o
  -1   2  11     5680.57     5545.93    411.20 o
   0   2  11      767.66      816.99    137.16 o
   1   2  11     1068.75     1084.31    145.76 o
   2   2  11     1644.63     1291.73    163.97 o
   3   2  11      287.53      274.07    168.26 o
   4   2  11      174.95       61.48    179.16 o
   5   2  11     2018.01     1737.32    203.09 o
   6   2  11     2560.74     2985.41    227.00 o
   7   2  11      366.98      692.40    238.24 o
   8   2  11      182.07      164.70    257.62 o
 -14   3  11      119.28      -86.21    347.23 o
 -13   3  11     1260.95     1431.35    207.21 o
 -12   3  11      398.81      574.88    333.46 o
 -11   3  11     2848.30     3007.09    335.42 o
 -10   3  11     2593.48     2799.93    222.04 o
  -9   3  11     1647.63     1868.38    153.49 o
  -8   3  11     6646.86     7630.42    442.07 o
  -7   3  11     1552.17     1439.24    149.54 o
  -6   3  11      263.43      335.36    130.57 o
  -5   3  11     6339.76     6716.09    433.97 o
  -4   3  11     1644.90     1401.42    161.53 o
  -3   3  11      124.98      249.01    136.04 o
  -2   3  11     1307.95     1445.56    200.23 o
  -1   3  11      393.01      355.36    209.34 o
   0   3  11     1412.30     1106.12    146.96 o
   1   3  11     1194.08     1016.02    152.53 o
   2   3  11     1111.91      633.01    162.36 o
   3   3  11      706.88      657.94    221.12 o
   4   3  11      122.35      352.40    185.09 o
   5   3  11     3268.85     3611.02    222.66 o
   6   3  11     1834.65     1677.46    222.17 o
   7   3  11       23.83      -90.24    233.72 o
 -13   4  11       65.95       51.26    221.95 o
 -12   4  11      632.68      358.98    219.10 o
 -11   4  11       93.40       23.03    347.25 o
 -10   4  11      267.60      287.65    325.59 o
  -9   4  11       89.99       95.70    306.36 o
  -8   4  11       24.50      147.95    146.41 o
  -7   4  11        0.31       51.70    142.70 o
  -6   4  11     1917.66     2687.57    159.91 o
  -5   4  11       72.38      195.48    145.16 o
  -4   4  11     1001.01     1222.15    159.31 o
  -3   4  11     1028.91      897.95    155.31 o
  -2   4  11      390.91      358.91    150.81 o
  -1   4  11     1554.98     1609.88    254.10 o
   0   4  11      751.43      627.85    153.58 o
   1   4  11     1823.76     2057.36    196.99 o
   2   4  11      472.26      391.34    163.46 o
   3   4  11     1376.00     1321.02    276.32 o
   4   4  11     1327.30     1432.88    197.10 o
   5   4  11      466.26      220.22    206.48 o
   6   4  11      829.46     1399.45    235.73 o
 -12   5  11      719.69      280.04    245.68 o
 -11   5  11       58.12     -228.90    228.90 o
 -10   5  11       32.24      -13.09    328.00 o
  -9   5  11     4917.39     4421.30    380.17 o
  -8   5  11       31.08       14.99    283.32 o
  -7   5  11      641.59      742.69    162.26 o
  -6   5  11    10499.02    11345.53    230.11 o
  -5   5  11       12.28      128.50    155.65 o
  -4   5  11        4.49      134.81    238.37 o
  -3   5  11     5172.49     5803.81    432.43 o
  -2   5  11      228.86      567.08    168.50 o
  -1   5  11     1717.41     2456.33    294.38 o
   0   5  11        0.45       13.87    295.93 o
   1   5  11       18.59       63.85    167.85 o
   2   5  11     2625.83     2815.18    329.17 o
   3   5  11     3409.08     3505.48    200.82 o
   4   5  11      205.84      346.18    202.32 o
   5   5  11     1491.37     1292.32    225.31 o
 -11   6  11       12.86     -254.71    254.71 o
 -10   6  11      141.84     -254.27    254.27 o
  -9   6  11       74.39     -135.47    372.62 o
  -8   6  11      564.55      586.87    309.63 o
  -7   6  11     1806.98     1535.96    308.99 o
  -6   6  11      407.67      646.92    277.71 o
  -5   6  11     1517.91     1777.32    198.11 o
  -4   6  11     1420.52     1658.58    202.12 o
  -3   6  11      578.87      557.42    187.69 o
  -2   6  11       78.39      134.39    194.84 o
  -1   6  11      574.88      607.53    329.89 o
   0   6  11      363.20      233.97    353.96 o
   1   6  11     1730.95     2072.50    382.15 o
   2   6  11      254.15      106.68    186.00 o
   3   6  11      567.91      412.40    196.85 o
   4   6  11     3858.82     3574.93    350.28 o
  -8   7  11      919.33      671.10    266.90 o
  -7   7  11        8.79      259.88    329.92 o
  -6   7  11       15.45      204.20    325.81 o
  -5   7  11     1767.11     2112.71    296.50 o
  -4   7  11      349.42      520.43    293.19 o
  -3   7  11        0.60      -30.30    209.96 o
  -2   7  11     1159.82      693.85    283.40 o
  -1   7  11      466.66      -54.74    383.89 o
   0   7  11       39.38     -236.75    413.43 o
   1   7  11      709.07      382.32    443.98 o
 -14   0  12     1660.99     1951.21    288.54 o
 -13   0  12     1007.34     1539.30    267.39 o
 -12   0  12      341.10      803.54    242.63 o
 -11   0  12     3427.15     3281.80    252.61 o
 -10   0  12     1379.65     1271.97    222.08 o
  -9   0  12      203.05      194.25    207.15 o
  -8   0  12     9569.93     9137.95    273.75 o
  -7   0  12     1212.00     1420.55    205.94 o
  -6   0  12       55.88      255.03    183.40 o
  -5   0  12     4821.61     4693.73    237.85 o
  -4   0  12     1993.89     1800.95    199.47 o
  -3   0  12     3861.46     3532.00    209.66 o
  -2   0  12     2665.11     2638.78    205.54 o
  -1   0  12       67.27       12.20    189.97 o
   0   0  12     9035.71     8586.99    271.24 o
   1   0  12      730.71      635.08    214.20 o
   2   0  12     3066.47     3219.03    255.38 o
   3   0  12    17131.71    18588.72    387.79 o
   4   0  12     6660.11     6733.29    323.53 o
   5   0  12      758.30      902.70    295.61 o
   6   0  12     4895.16     3868.36    344.61 o
   7   0  12      355.48      982.21    341.44 o
 -14   1  12     1720.76     2276.21    212.22 o
 -13   1  12      167.49      127.77    180.03 o
 -12   1  12       21.10      159.54    169.47 o
 -11   1  12     1986.97     2393.63    174.36 o
 -10   1  12      381.08      207.65    154.87 o
  -9   1  12      546.50      818.78    149.35 o
  -8   1  12       37.11      217.64    113.68 o
  -7   1  12     2119.63     2284.90    157.01 o
  -6   1  12     1665.48     2022.36    150.42 o
  -5   1  12     1937.69     2055.06    250.60 o
  -4   1  12     2476.52     2719.82    217.73 o
  -3   1  12      139.79      138.75    133.78 o
  -2   1  12      723.75      586.01    133.58 o
  -1   1  12      122.34      115.97    137.22 o
   0   1  12      119.71      209.94    151.86 o
   1   1  12       16.39        4.02    149.11 o
   2   1  12     4312.56     4336.36    227.78 o
   3   1  12        3.03      -11.67    178.61 o
   4   1  12       37.08       11.90    186.65 o
   5   1  12     4738.88     4896.10    235.63 o
   6   1  12      495.23      292.53    253.63 o
   7   1  12      115.94      240.51    397.27 o
 -14   2  12      268.32     -164.78    340.78 o
 -13   2  12       50.75      -78.50    175.77 o
 -12   2  12      878.73     1227.50    177.20 o
 -11   2  12      559.71      731.57    130.75 o
 -10   2  12     1807.21     2052.10    131.27 o
  -9   2  12      241.96      289.89    156.06 o
  -8   2  12      412.73      649.92    152.07 o
  -7   2  12     9005.95     9898.17    211.30 o
  -6   2  12       55.62       74.99    143.57 o
  -5   2  12      882.67      960.86    150.46 o
  -4   2  12     5587.44     5379.06    174.21 o
  -3   2  12     1532.58     1746.21    197.51 o
  -2   2  12     5206.35     5403.93    507.76 o
  -1   2  12     2016.76     1661.74    152.38 o
   0   2  12       13.25       25.41    146.85 o
   1   2  12     5168.03     4878.70    340.21 o
   2   2  12       16.29      -62.71    171.85 o
   3   2  12       40.60      170.56    186.20 o
   4   2  12     2663.11     1991.41    362.04 o
   5   2  12        2.40      144.79    200.73 o
   6   2  12       24.74      335.51    255.07 o
 -13   3  12        4.46     -256.22    348.52 o
 -12   3  12     1287.08     1261.41    349.77 o
 -11   3  12       59.47      131.07    327.48 o
 -10   3  12      479.32      757.87    301.08 o
  -9   3  12     1407.77     1693.19    169.03 o
  -8   3  12      138.18      126.77    155.86 o
  -7   3  12      588.45      663.58    157.62 o
  -6   3  12      561.73      736.73    154.71 o
  -5   3  12      718.37      736.13    151.28 o
  -4   3  12       38.42       79.70    153.84 o
  -3   3  12     1658.07     1670.95    232.89 o
  -2   3  12      294.24      312.31    214.22 o
  -1   3  12      318.29      423.04    153.65 o
   0   3  12     2514.03     2512.67    168.53 o
   1   3  12        0.47       -8.92    166.25 o
   2   3  12      318.54      179.53    182.89 o
   3   3  12      981.28     1177.57    316.48 o
   4   3  12      985.70     1192.74    192.27 o
   5   3  12       30.48      135.31    211.64 o
   6   3  12       98.84      133.82    239.63 o
 -13   4  12       20.50      -37.24    235.38 o
 -12   4  12      185.07      103.44    369.95 o
 -11   4  12       74.11      -89.35    366.97 o
 -10   4  12      115.37      276.59    341.65 o
  -9   4  12     1223.13     1452.99    297.79 o
  -8   4  12      114.75       91.09    160.08 o
  -7   4  12     1875.63     1864.00    172.55 o
  -6   4  12     5148.68     5313.89    195.57 o
  -5   4  12        2.10        8.68    160.83 o
  -4   4  12     4103.02     4388.96    196.69 o
  -3   4  12     3897.84     4215.56    191.36 o
  -2   4  12      143.64      106.63    240.33 o
  -1   4  12     1975.47     1685.90    283.83 o
   0   4  12     1909.26     1602.26    176.95 o
   1   4  12       92.36      265.57    191.07 o
   2   4  12      233.98      346.52    169.18 o
   3   4  12       39.49       83.50    188.37 o
   4   4  12      112.19      -37.17    199.72 o
   5   4  12      731.84      877.64    228.33 o
 -11   5  12        2.56      -53.37    376.92 o
 -10   5  12       41.70      171.67    338.41 o
  -9   5  12        9.51      -95.82    335.55 o
  -8   5  12      102.03      255.93    286.69 o
  -7   5  12     1008.51     1403.56    292.05 o
  -6   5  12       25.44       18.77    251.10 o
  -5   5  12      476.49      401.46    179.02 o
  -4   5  12      607.88      780.16    177.47 o
  -3   5  12       25.44      177.73    204.68 o
  -2   5  12       48.18      500.13    262.89 o
  -1   5  12      248.71      305.41    295.00 o
   0   5  12        7.04       66.75    178.15 o
   1   5  12       12.77       94.33    179.91 o
   2   5  12      229.05      266.76    185.75 o
   3   5  12        7.47      -11.52    200.82 o
   4   5  12      282.36      248.41    221.01 o
 -10   6  12       30.37      -34.88    271.43 o
  -9   6  12      386.28      425.21    368.80 o
  -8   6  12      109.34      120.64    324.57 o
  -7   6  12       98.62      115.00    325.70 o
  -6   6  12     1105.91     1267.85    294.38 o
  -5   6  12      172.85      270.20    324.28 o
  -4   6  12      235.38      283.04    203.36 o
  -3   6  12     1804.93     1805.19    216.92 o
  -2   6  12      177.53      482.00    328.72 o
  -1   6  12      154.75      490.68    339.08 o
   0   6  12     1324.08     1599.81    391.39 o
   1   6  12        2.21      -11.87    188.85 o
   2   6  12       36.09      -40.75    194.74 o
  -7   7  12      297.11      611.92    338.86 o
  -6   7  12       28.39      374.92    311.99 o
  -5   7  12     1025.77      687.94    330.11 o
  -4   7  12       43.22      238.22    302.17 o
  -3   7  12      138.65       62.58    229.39 o
  -2   7  12      469.94      269.31    229.70 o
  -1   7  12        7.36     -196.00    412.02 o
 -14   1  13        0.10      -92.75    198.01 o
 -13   1  13      142.35      114.50    191.74 o
 -12   1  13     1295.27     1364.63    189.49 o
 -11   1  13     1197.45     1521.27    200.88 o
 -10   1  13      175.07      291.51    158.54 o
  -9   1  13     2638.63     2612.35    138.78 o
  -8   1  13     8044.56     8204.64    208.61 o
  -7   1  13      601.67      655.52    157.80 o
  -6   1  13     3196.55     3013.59    170.06 o
  -5   1  13     4772.52     4282.64    245.27 o
  -4   1  13      269.85      396.39    149.41 o
  -3   1  13       53.75      114.39    145.94 o
  -2   1  13     1562.13     1220.26    162.37 o
  -1   1  13      391.08      420.70    155.90 o
   0   1  13     1381.04     1341.63    174.05 o
   1   1  13        4.32      170.94    270.05 o
   2   1  13        2.87       63.32    184.30 o
   3   1  13     4623.67     4094.99    223.33 o
   4   1  13      967.19      742.01    217.51 o
   5   1  13      124.76       79.68    232.70 o
   6   1  13     3321.64     3381.36    265.12 o
 -13   2  13       48.24      230.51    324.03 o
 -12   2  13       70.35      105.35    177.81 o
 -11   2  13      969.25     1039.82    138.90 o
 -10   2  13     2659.97     2842.45    188.13 o
  -9   2  13      468.90      751.97    168.35 o
  -8   2  13      460.93      641.88    162.99 o
  -7   2  13     3609.61     3414.40    182.63 o
  -6   2  13        0.41      131.17    155.60 o
  -5   2  13       78.71       33.76    151.39 o
  -4   2  13     1702.17     1637.52    225.90 o
  -3   2  13     1057.27     1269.29    188.92 o
  -2   2  13      794.12      713.13    159.43 o
  -1   2  13      173.27      222.52    161.27 o
   0   2  13     4573.39     4463.05    274.89 o
   1   2  13      213.70      320.63    172.85 o
   2   2  13      407.90      159.33    186.61 o
   3   2  13     1187.37     1089.76    203.85 o
   4   2  13      146.69      105.83    204.32 o
   5   2  13      766.66      622.90    324.40 o
 -13   3  13      902.75      520.86    360.35 o
 -12   3  13      483.68      180.65    347.58 o
 -11   3  13        2.99      116.59    326.24 o
 -10   3  13     1147.22     1346.31    310.71 o
  -9   3  13      551.38      507.52    181.44 o
  -8   3  13        6.18      107.44    174.50 o
  -7   3  13       12.53       52.24    170.01 o
  -6   3  13      861.35     1082.36    170.02 o
  -5   3  13      466.65      636.92    164.43 o
  -4   3  13     3620.80     3567.24    230.99 o
  -3   3  13       58.80      176.46    241.96 o
  -2   3  13      726.66      997.85    172.04 o
  -1   3  13    12952.57    11472.45    855.91 o
   0   3  13       36.14      131.04    170.30 o
   1   3  13        0.60       -7.66    170.66 o
   2   3  13     7349.50     6762.18    260.08 o
   3   3  13       82.94      432.94    343.12 o
   4   3  13      667.18     1094.43    222.41 o
   5   3  13     1225.13     1129.25    236.01 o
 -12   4  13      432.00      277.50    395.61 o
 -11   4  13       55.87       37.88    369.83 o
 -10   4  13      611.64     1465.49    354.19 o
  -9   4  13      891.01      858.41    307.50 o
  -8   4  13     1562.06     1858.06    188.02 o
  -7   4  13       89.61      228.61    178.45 o
  -6   4  13      576.30      449.71    181.18 o
  -5   4  13     1676.20     2241.28    188.65 o
  -4   4  13        1.20       67.31    175.15 o
  -3   4  13     1698.56     1821.02    286.57 o
  -2   4  13      378.82      523.95    279.75 o
  -1   4  13       37.40     -161.89    161.89 o
   0   4  13      318.51      170.16    180.36 o
   1   4  13        4.48      223.26    214.70 o
   2   4  13      655.09     1085.69    331.03 o
   3   4  13       23.50      195.26    202.97 o
   4   4  13       44.95      233.20    226.30 o
 -11   5  13       42.56      178.62    380.32 o
 -10   5  13      633.87      850.11    356.80 o
  -9   5  13      346.63      350.91    351.04 o
  -8   5  13       47.21      342.66    309.17 o
  -7   5  13      199.70     1074.41    302.67 o
  -6   5  13      803.48     1060.12    200.18 o
  -5   5  13     1057.76      719.42    203.93 o
  -4   5  13      634.25      447.33    202.89 o
  -3   5  13     1885.78     2831.97    499.35 o
  -2   5  13     1457.73     1336.68    311.47 o
  -1   5  13      626.53      976.33    308.37 o
   0   5  13     2231.61     1509.35    357.41 o
   1   5  13     3235.98     2527.25    293.76 o
   2   5  13      497.26      265.54    200.85 o
   3   5  13     1023.22      719.97    227.36 o
  -9   6  13      852.67      920.38    361.02 o
  -8   6  13      452.98     1143.74    365.81 o
  -7   6  13      101.12      331.50    333.15 o
  -6   6  13      201.59       83.72    330.80 o
  -5   6  13     1780.41     2734.88    232.66 o
  -4   6  13       14.97      255.53    216.87 o
  -3   6  13       28.43      252.89    216.55 o
  -2   6  13      694.64     1055.33    366.80 o
  -1   6  13        3.96       88.47    363.84 o
   0   6  13      147.50       37.71    203.76 o
 -13   0  14      267.69      407.77    283.96 o
 -12   0  14       19.59      -14.42    274.51 o
 -11   0  14     1016.25     1195.52    273.32 o
 -10   0  14      331.78      400.21    249.19 o
  -9   0  14     1986.81     1966.59    256.81 o
  -8   0  14      404.45      316.75    229.11 o
  -7   0  14       19.02       27.76    218.83 o
  -6   0  14    10728.01    11340.96    307.19 o
  -5   0  14     4248.35     3884.64    246.28 o
  -4   0  14      996.98      771.34    229.19 o
  -3   0  14     5734.40     5704.95    283.78 o
  -2   0  14     2299.33     2164.01    240.02 o
  -1   0  14       37.73       81.54    245.18 o
   0   0  14      599.39      663.12    238.51 o
   1   0  14      950.53      502.48    265.85 o
   2   0  14     1576.19     1038.02    294.44 o
   3   0  14      845.76     1563.82    295.67 o
   4   0  14       29.17      212.96    333.83 o
   5   0  14       28.06      -88.70    348.69 o
 -13   1  14      216.18      370.09    204.00 o
 -12   1  14       22.48       78.73    188.40 o
 -11   1  14     1467.87     1678.31    192.28 o
 -10   1  14       97.32       -5.70    142.20 o
  -9   1  14      110.56      221.42    168.24 o
  -8   1  14      105.99       73.18    165.72 o
  -7   1  14     2504.18     2437.34    180.05 o
  -6   1  14      603.94      769.59    237.75 o
  -5   1  14       37.45      -45.00    165.46 o
  -4   1  14     5582.40     5379.77    352.63 o
  -3   1  14      617.39      320.93    162.19 o
  -2   1  14      475.58      508.62    159.30 o
  -1   1  14     2841.81     2810.96    191.64 o
   0   1  14     1254.44      981.57    187.75 o
   1   1  14       96.83      198.37    180.25 o
   2   1  14       48.81      125.41    188.54 o
   3   1  14     2870.02     2966.64    234.38 o
   4   1  14      249.70      330.03    233.20 o
 -13   2  14     1365.05     1565.16    352.08 o
 -12   2  14        4.35      237.61    191.47 o
 -11   2  14       64.45      346.69    193.24 o
 -10   2  14     1835.31     1817.20    194.00 o
  -9   2  14      215.49      144.77    181.15 o
  -8   2  14      574.16      876.83    181.82 o
  -7   2  14      511.65      392.41    174.99 o
  -6   2  14      688.65      545.72    171.30 o
  -5   2  14      368.63      337.10    241.35 o
  -4   2  14      380.64      421.65    162.89 o
  -3   2  14     1188.00      850.83    171.85 o
  -2   2  14      208.51      132.46    165.00 o
  -1   2  14       50.82       65.77    164.59 o
   0   2  14     1872.73     1745.12    184.80 o
   1   2  14      212.98      234.14    183.55 o
   2   2  14      664.35      504.55    242.10 o
   3   2  14      671.08      529.84    254.47 o
   4   2  14      163.82      227.84    264.19 o
 -12   3  14      267.05      354.20    365.99 o
 -11   3  14      153.86      263.16    362.33 o
 -10   3  14       66.58      341.15    312.17 o
  -9   3  14     1612.22     2006.35    204.92 o
  -8   3  14       71.08      -26.62    190.57 o
  -7   3  14       90.78      175.65    193.85 o
  -6   3  14      888.00     1055.82    184.14 o
  -5   3  14      286.70      295.86    183.82 o
  -4   3  14       12.92       93.74    242.75 o
  -3   3  14      452.84      293.44    178.86 o
  -2   3  14     2260.22     2087.24    328.68 o
  -1   3  14      152.91      138.64    176.65 o
   0   3  14      249.86      259.29    177.93 o
   1   3  14     1723.60     1898.30    214.03 o
   2   3  14      235.10      -40.30    214.31 o
   3   3  14       19.39      391.64    230.23 o
 -11   4  14      550.14     1052.81    389.29 o
 -10   4  14     2412.47     2334.17    380.44 o
  -9   4  14      451.71      937.62    327.26 o
  -8   4  14     1022.67     1193.35    210.71 o
  -7   4  14     1630.08     1564.87    210.61 o
  -6   4  14      233.68      291.80    190.83 o
  -5   4  14       10.85       -7.06    196.75 o
  -4   4  14      117.99      -37.83    281.70 o
  -3   4  14       26.69     -107.30    300.12 o
  -2   4  14      649.78      483.09    183.06 o
  -1   4  14     1081.60      861.83    179.92 o
   0   4  14       63.98      -93.09    182.24 o
   1   4  14     3485.55     3087.70    836.20 o
   2   4  14     1374.04     1348.16    386.48 o
  -9   5  14      398.95      575.72    338.73 o
  -8   5  14      152.28      374.06    350.67 o
  -7   5  14      332.64      331.13    340.99 o
  -6   5  14       82.08       10.40    218.86 o
  -5   5  14       18.74       25.08    213.45 o
  -4   5  14       35.63       41.34    209.01 o
  -3   5  14       68.83      458.33    321.57 o
  -2   5  14       12.73      215.17    315.34 o
  -1   5  14       24.99      246.47    201.34 o
   0   5  14      773.03      689.26    279.37 o
   1   5  14       43.15      202.34    209.81 o
  -6   6  14      800.86     1170.70    340.55 o
  -5   6  14       10.93      354.37    239.70 o
  -4   6  14       32.14      265.86    228.46 o
  -3   6  14      350.76      819.17    377.70 o
  -2   6  14      364.29      542.85    384.28 o
 -12   1  15      813.00      543.55    168.22 o
 -11   1  15      517.18      587.94    159.75 o
 -10   1  15      579.06      594.83    195.29 o
  -9   1  15      482.99      396.88    191.77 o
  -8   1  15      581.26      554.00    182.56 o
  -7   1  15      175.66      340.68    252.16 o
  -6   1  15       80.70      204.05    173.04 o
  -5   1  15      318.27      281.01    181.87 o
  -4   1  15      719.80      657.04    183.60 o
  -3   1  15     3234.35     2881.75    299.18 o
  -2   1  15      100.21      211.49    179.27 o
  -1   1  15     3758.32     2971.71    215.12 o
   0   1  15     4900.40     4548.66    224.21 o
   1   1  15        0.36      170.87    201.29 o
   2   1  15     2285.87     1912.74    226.28 o
   3   1  15     1762.79     1723.56    239.57 o
 -12   2  15      163.76      305.21    350.43 o
 -11   2  15      997.73      781.47    213.37 o
 -10   2  15        9.52       54.48    196.57 o
  -9   2  15     1047.99     1289.64    207.89 o
  -8   2  15      448.27      581.97    200.69 o
  -7   2  15      266.16      345.24    197.30 o
  -6   2  15        2.09       -8.26    258.25 o
  -5   2  15       94.30       12.58    174.85 o
  -4   2  15      638.09      380.76    171.02 o
  -3   2  15       68.39      213.20    184.39 o
  -2   2  15      730.13      705.41    185.47 o
  -1   2  15     2818.22     2476.59    206.55 o
   0   2  15     1727.16     1558.51    199.95 o
   1   2  15      905.55      887.76    206.81 o
   2   2  15      648.27      819.11    227.95 o
   3   2  15     1180.97      653.41    245.08 o
 -11   3  15      373.87     1160.86    369.08 o
 -10   3  15     2141.80     2545.26    378.34 o
  -9   3  15      819.37      876.63    216.12 o
  -8   3  15      602.83      913.34    204.57 o
  -7   3  15     3997.42     4628.73    226.41 o
  -6   3  15      201.97      203.70    200.61 o
  -5   3  15       87.52      151.55    286.01 o
  -4   3  15     3636.16     3125.64    602.27 o
  -3   3  15      177.52      183.65    187.30 o
  -2   3  15        1.27       -8.55    187.23 o
  -1   3  15      303.23       71.69    186.96 o
   0   3  15        0.77      -60.95    210.44 o
   1   3  15      505.89      417.58    218.94 o
   2   3  15       21.80     -142.01    234.15 o
 -10   4  15      131.10      490.95    351.92 o
  -9   4  15       15.36       62.47    374.57 o
  -8   4  15      235.95      513.62    220.10 o
  -7   4  15        5.85      229.88    214.92 o
  -6   4  15        0.63       78.99    217.81 o
  -5   4  15      718.13      965.35    213.06 o
  -4   4  15        2.30      -11.54    300.10 o
  -3   4  15      606.71      609.40    199.97 o
  -2   4  15      696.67      339.71    190.09 o
  -1   4  15       40.98       16.67    208.84 o
   0   4  15      547.33      563.22    215.11 o
  -8   5  15     2571.90     2235.51    383.16 o
  -7   5  15       40.47      101.36    322.79 o
  -6   5  15        6.02      107.61    233.66 o
  -5   5  15     3351.93     3638.37    258.57 o
  -4   5  15      224.38      -11.96    361.89 o
  -3   5  15       12.51      276.67    343.26 o
  -2   5  15     1438.89     1846.86    622.98 o
 -11   0  16      316.29      674.08    293.23 o
 -10   0  16     2506.01     1550.15    260.88 o
  -9   0  16      718.84      427.58    270.02 o
  -8   0  16     1337.53     1174.53    288.81 o
  -7   0  16     3401.61     2430.41    292.73 o
  -6   0  16       25.51      -45.79    263.10 o
  -5   0  16      129.06       61.82    240.77 o
  -4   0  16     1726.32     1427.42    275.26 o
  -3   0  16     1117.24     1273.83    278.96 o
  -2   0  16      543.71      257.17    265.73 o
  -1   0  16       44.08      260.83    269.38 o
   0   0  16     1913.85     1625.69    316.86 o
   1   0  16     2075.68     1936.36    346.55 o
 -11   1  16       38.34      196.92    214.78 o
 -10   1  16     1120.48     1233.73    220.28 o
  -9   1  16      182.75      179.69    199.26 o
  -8   1  16       23.11     -143.82    192.35 o
  -7   1  16        0.31      144.71    196.63 o
  -6   1  16      550.49      380.35    190.14 o
  -5   1  16      253.18      435.85    189.16 o
  -4   1  16      653.86      661.21    188.92 o
  -3   1  16      192.95      432.64    187.77 o
  -2   1  16        0.34       18.31    193.05 o
  -1   1  16     1068.93      720.53    207.81 o
   0   1  16      101.39      136.42    202.79 o
   1   1  16       10.35      120.38    222.27 o
 -11   2  16      273.55      340.16    354.06 o
 -10   2  16      169.99      213.01    223.37 o
  -9   2  16     1605.89     1741.23    225.01 o
  -8   2  16        0.62        7.50    204.47 o
  -7   2  16        3.55      135.91    288.27 o
  -6   2  16     3889.85     3464.59    544.28 o
  -5   2  16      143.20      162.94    186.41 o
  -4   2  16      403.36      447.96    201.55 o
  -3   2  16     1291.51     1100.47    191.72 o
  -2   2  16      259.51      255.31    206.49 o
  -1   2  16     2073.77     2116.29    224.10 o
   0   2  16      260.97      127.31    212.52 o
   1   2  16        4.86       12.31    228.44 o
 -10   3  16       23.28      217.83    367.76 o
  -9   3  16      230.16      581.07    229.42 o
  -8   3  16      499.22      879.82    230.54 o
  -7   3  16        3.17      122.53    221.45 o
  -6   3  16       91.98      377.52    309.88 o
  -5   3  16       63.25      208.78    201.59 o
  -4   3  16      146.46       40.61    201.14 o
  -3   3  16      127.50       43.25    201.22 o
  -2   3  16      850.72      902.71    209.46 o
  -1   3  16      397.18      223.34    215.71 o
   0   3  16        9.27      -53.42    218.37 o
  -8   4  16      538.23      947.03    247.14 o
  -7   4  16       10.08       71.85    240.93 o
  -6   4  16      267.38      175.92    232.77 o
  -5   4  16     2007.84     1580.70    355.48 o
  -4   4  16      249.97      163.23    217.50 o
  -3   4  16     1470.08      863.99    224.96 o
  -2   4  16     2979.36     2120.94    435.69 o
 -10   1  17      847.37     1138.24    220.59 o
  -9   1  17       74.27       67.93    204.29 o
  -8   1  17      483.18      331.66    207.32 o
  -7   1  17     2268.46     2060.14    366.47 o
  -6   1  17      769.75      790.51    203.31 o
  -5   1  17      370.77      247.20    211.41 o
  -4   1  17     3408.27     2425.56    224.90 o
  -3   1  17      190.36      260.02    217.27 o
  -2   1  17       24.86        3.41    225.48 o
  -1   1  17      565.59      362.87    232.83 o
  -9   2  17      509.68      722.85    240.28 o
  -8   2  17      232.81      362.37    314.86 o
  -7   2  17      307.45      273.75    214.68 o
  -6   2  17     1183.62      869.90    207.82 o
  -5   2  17       55.24       83.75    212.53 o
  -4   2  17       47.63       83.43    212.74 o
  -3   2  17     1355.42      825.15    258.77 o
  -2   2  17      473.71      543.07    229.38 o
  -7   3  17       78.47      339.98    332.09 o
  -6   3  17      113.03      133.17    219.95 o
  -5   3  17      277.58      254.53    217.11 o
  -4   3  17        2.79      -33.65    212.71 o
  -6   0  18       14.95      252.83    314.91 o
  -5   0  18     3098.70     3033.47    362.82 o
 
